# Supplementary material for: Nucleosome organization in the vicinity of transcription factor binding sites in the human genome
Source: BMC Genomics. 2014 Jun 19;15(1):493. doi: 10.1186/1471-2164-15-493 (PMC4073502; doi:10.1186/1471-2164-15-493)
Supplement: Supplementary file 1 — Additional file 1: 519 TF binding motifs and their corresponding TFs. The list included 519 TF binding motifs and their corresponding TFs. One TF may have more than one binding motifs. (XLSX 22 KB) [file 12864_2013_6160_MOESM1_ESM.xlsx]

## Sheet: Sheet1
Motif	TF
M01200	CTCF
CN0002.1	LM2
CN0007.1	LM7
MA0139.1	CTCF
CN0023.1	LM23
PF0045.1	CCANNAGRKGGC
CN0047.1	LM47
CN0146.1	LM146
CN0194.1	LM194
CN0001.1	LM1
CN0010.1	LM10
CN0039.1	LM39
M00281	RFX1
PF0043.1	GTTGNYNNRGNAAC
PF0037.1	GTTRYCATRR
PF0087.1	RYTGCNWTGGNR
MA0138.1	REST
MA0138.2	REST
CN0009.1	LM9
M01028	NRSF
M00256	NRSF
M00325	NRSE
PB0055.1	Rfx4_1
PB0056.1	Rfxdc2_1
PB0054.1	Rfx3_1
PF0034.1	CYTAGCAAY
PF0143.1	CAGNWMCNNNGAC
CN0004.1	LM4
PF0004.1	ACTAYRNNNCCCR
PF0074.1	GGAMTNNNNNTCCY
M00037	NF-E2
M00199	AP-1
M00517	AP-1
MA0060.1	NFYA
M00287	NF-Y
M00775	NF-Y
M00687	alpha-CP1
M00185	NF-Y
PF0089.1	GTTNYYNNGGTNA
M00931	Sp1
MA0443.1	btd
PB0076.1	Sp4_1
M00771	Ets
M00678	Tel-2
M00531	NERF1a
M00002	E47
M00001	MyoD
PF0032.1	TGASTMAGC
M00793	YY1
M00069	YY1
M00490	Bach2
M00038	GCN4
PB0142.1	Jundm2_2
MA0303.1	GCN4
M00495	Bach1
M00188	AP-1
M00173	AP-1
M00172	AP-1
PF0098.1	GTCNYYATGR
M00174	AP-1
M01208	FLI1
M00025	Elk-1
MA0409.1	TYE7
M00303	CBF1
M00796	USF
M01034	Ebox
CN0003.1	LM3
PF0053.1	RYTGCNNRGNAAC
M00279	MIF-1
M00108	NRF-2/GABP
MA0062.1	GABPA
PF0003.1	SCGGAAGY
MA0062.2	GABPA
PB0020.1	Gabpa_1
PF0021.1	GGAANCGGAANY
CN0065.1	LM65
CN0053.1	LM53
CN0034.1	LM34
M00280	RFX1
M00039	CREB
M00041	ATF2:c-Jun
M00338	ATF
PF0014.1	TGACGTCA
MA0018.2	CREB1
PB0038.1	Jundm2_1
M00917	CREB
M00981	CREB,
M00177	CREB
PB0004.1	Atf1_1
MA0286.1	CST6
M00036	v-Jun
M00007	Elk-1
MA0316.1	HAP5
PF0104.1	CCAATNNSNNNGCG
CN0099.1	LM99
M00016	E74A
PB0011.1	Ehf_1
PB0077.1	Spdef_1
M00807	Egr
PB0010.1	Egr1_1
MA0162.1	Egr1
M00244	NGFI-C
M00243	Egr-1
PF0156.1	YRCCAKNNGNCGC
PF0022.1	TGCGCANK
PF0001.1	RCGCANGCGY
M00652	NRF-1
PF0030.1	YGCGYRCGC
M00135	Oct-1
M00464	POU3F2
CN0041.1	LM41
M00254	NA
POL004.1	CCAAT-box
CN0051.1	LM51
M00209	NF-Y
CN0130.1	LM130
M00026	RSRFC4
PF0065.1	ARGGGTTAA
M00233	MEF-2
M00983	MAF
M00341	GABP
M01078	c-Ets-1
M00651	NF-muE1
PF0148.1	GATGKMRGCG
PF0084.1	RGTTAMWNATT
M00052	NF-kappaB
M00208	NF-kappaB
PF0066.1	RACTNNRTTTNC
PF0059.1	WCTCNATGGY
M00800	AP-2
M00513	ATF3
CN0015.1	LM15
M00178	CREB
M00179	ATF2
M00017	ATF
M00916	CREB
PF0171.1	CTCNANGTGNY
M00277	Lmo2
PF0105.1	ACTWSNACTNY
CN0084.1	LM84
M00264	Staf
M00262	Staf
M01186	STF1
M01187	STF1
MA0018.1	CREB1
M00357	bZIP910
M00915	AP-2
CN0191.1	LM191
M00366	EmBP-1
M00368	CPRF-1
M00943	TAF-1
M00626	RFX1
M00321	NA
M00323	NA
M00324	NA
PF0088.1	GGCNKCCATNK
MA0058.1	MAX
M00119	Max
CN0043.1	LM43
CN0118.1	LM118
MA0077.1	SOX9
MA0048.1	NHLH1
M00763	PPAR
M00764	HNF4
M00762	PPAR,
M00134	HNF4
M00158	COUP-TF
M00765	COUP
M01198	RXR:LXR-beta
M00066	Tal-1alpha:E47
M00070	Tal-1beta:ITF-2
M00065	Tal-1beta:E47
MA0091.1	TAL1::TCF3
M00946	TGA1b
M00375	TGA1b
M00121	USF
M00187	USF
M00370	CPRF-3
PB0147.1	Max_2
POL011.1	XCPE1
MA0061.1	NF-kappaB
M00054	NF-kappaB
MA0105.1	NFKB1
M00051	NF-kappaB
PF0113.1	AACYNNNNTTCCS
M00215	SRF
PB0078.1	Srf_1
PF0080.1	SNACANNNYSYAGA
M00514	ATF4
MF0003.1	REL
PF0086.1	GGGNNTTTCC
M01007	SRF
M00186	SRF
M00922	SRF
PF0121.1	CCAWWNAAGG
M00810	SRF
CN0027.1	LM27
CN0021.1	LM21
CN0018.1	LM18
CN0098.1	LM98
CN0017.1	LM17
M00665	Sp3
MA0147.1	Myc
PB0043.1	Max_1
PL0014.1	mxl-1::mdl-1
M00437	CHX10
PH0107.1	Msx2
PH0031.1	Evx1
PH0127.1	Nobox
PH0027.1	Emx2
PH0032.1	Evx2
M00084	MZF1
M00774	NF-kappaB
M00053	c-Rel
MA0101.1	REL
MA0057.1	MZF1_5-13
M00046	GCR1
M00309	NA
MA0104.2	Mycn
M01167	SAP-1a
MA0076.1	ELK4
M01165	Elk-1
M00032	c-Ets-1(p54)
M01163	Elk-1
MA0452.1	Kr
M00021	Kr
M01089	KR
M00228	VBP
M00045	E4BP4
MA0284.1	CIN5
M00398	ces-2
MA0415.1	YAP1
PH0175.1	Vax2
PH0039.1	Mnx1
PH0055.1	Hoxa7_2
M00367	HBP-1a
M00442	ABF
M00182	NA
M00369	TAF-1
M00236	Arnt
M00615	c-Myc:Max
MA0059.1	MYC::MAX
M01154	c-Myc
PL0007.1	mxl-3
M01145	c-Myc
M00435	PIF3
M00118	c-Myc:Max
M00112	CF1
PB0118.1	Esrra_2
M00691	ATF1
M00985	Stra13
M00539	Arnt
PF0149.1	YGACNNYACAR
PL0005.1	hlh-30
PB0007.1	Bhlhb2_1
M00411	HNF4alpha1
MA0114.1	HNF4A
M00638	HNF4alpha
MA0083.1	SRF
M00152	SRF
MF0008.1	MADS
M00292	Freac-4
M00020	Ftz
M00241	Nkx2-5
PF0063.1	AAGWWRNYGGC
PF0165.1	CCAWNWWNNNGGC
CN0101.1	LM101
M00258	ISGF-3
PB0033.1	Irf3_1
PF0138.1	MYAATNNNNNNNGGC
PH0034.1	Gbx2
PH0089.1	Isx
PH0156.1	Rax
PH0098.1	Lhx8
PH0097.1	Lhx6_2
PH0033.1	Gbx1
M00058	HEN1
M00068	HEN1
PF0082.1	CTGYNNCTYTAA
M01223	P50:P50
MA0140.1	Tal1::Gata1
PB0159.1	Rfx4_2
PB0158.1	Rfx3_2
PB0160.1	Rfxdc2_2
M00721	CACCC-binding
M00440	CG1
M00441	GBF
PB0052.1	Plagl1_1
MA0449.1	h
M00472	FOXO4
PF0096.1	YGCANTGCR
PF0112.1	KTGGYRSGAA
PF0057.1	ACCTGTTG
M00650	MTF-1
M00528	PPAR
M00194	NF-kappaB
M00043	dl
PF0123.1	GGCNNMSMYNTTG
M00085	ZID
M00648	MAF
M00406	MEF-2
M00006	MEF-2
CN0165.1	LM165
M00005	AP-4
CN0141.1	LM141
M00060	Sn
CN0106.1	LM106
M00035	v-Maf
MA0357.1	PHO4
M01054	bHLH66
MA0376.1	RTG3
M01065	ABZ1
PF0110.1	MCAATNNNNNGCG
M00965	LXR,
M00647	LXR
M00766	LXR
PB0110.1	Bcl6b_2
M00064	PHO4
PB0202.1	Zfp410_2
M00055	N-Myc
PF0119.1	GGGNRMNNYCAT
PB0168.1	Sox14_2
M01123	Nanog
POL012.1	TATA-Box
MA0108.1	TBP
M00252	TATA
MA0108.2	TBP
M00320	NA
CN0069.1	LM69
MA0369.1	RLM1
M00260	HLF
MA0447.1	gt
MA0043.1	HLF
PH0139.1	Pitx3
PF0154.1	RNCTGNYNRNCTGNY
PF0126.1	WYAAANNRNNNGCG
PH0054.1	Hoxa7_1
PH0133.1	Pax7
M01132	SF1
M01112	RBP-Jkappa
M00733	SMAD4
MA0112.2	ESR1
M00234	Su(H)
M00526	GCNF
MA0258.1	ESR2
MA0085.1	Su(H)
MA0112.1	ESR1
M00481	AR
M01201	AR
M00160	SRY
MA0007.1	Ar
M00923	Adf-1
M00171	Adf-1
PF0109.1	YGTCCTTGR
PF0103.1	ACAWNRNSRCGG
M00434	PIF3
MA0051.1	IRF2
M00044	Sn
M00014	repressor
PF0172.1	TTGCWCAAY
CN0060.1	LM60
M00136	Oct-1
M00936	HBP-1a
M00694	E4F1
M00697	HBP-1b
MA0350.1	TOD6
MA0351.1	DOT6
PB0117.1	Eomes_2
M00113	CREB
M00114	Tax/CREB
CN0100.1	LM100
MA0128.1	EmBP-1
M00788	EmBP-1b
M01116	CLOCK:BMAL
M00958	ABI4
MA0456.1	opa
PB0101.1	Zic1_1
M00707	TFIIA
CN0135.1	LM135
MA0281.1	CBF1
M01180	SPL14
PF0069.1	SGCGSSAAA
M01114	E2F
MA0279.1	CAD1
MA0024.1	E2F1
M00738	E2F-4:DP-1
M00425	E2F
M00740	Rb:E2F-1:DP-1
M00050	E2F
PF0163.1	GGARNTKYCCA
CN0199.1	LM199
M00951	Grainyhead/Elf-1/NTF-1
MA0009.1	T
MA0159.1	RXR::RAR_DR5
PF0157.1	KCCGNSWTTT
MA0035.2	Gata1
M01035	YY1
M00128	GATA-1
PF0008.1	TMTCGCGANR
M00950	AG
M00125	MCM1
M00319	NA
MA0145.1	Tcfcp2l1
M00947	CP2/LBP-1c/LSF
PH0035.1	Gsc
PH0015.1	Crx
M00447	AR
M00954	PR
M00956	AR
PF0048.1	GCGNNANTTCC
PF0118.1	GGCNRNWCTTYS
M00966	VDR,
M00924	AP-1
PF0137.1	GAANYNYGACNY
M00193	NF-1
M01196	CTF1
MA0119.1	TLX1::NFIC
CN0008.1	LM8
M00348	GATA-2
M00350	GATA-3
PH0024.1	Dlx5
MA0310.1	HAC1
M00123	c-Myc:Max
M00062	IRF-1
M00919	E2F
M00063	IRF-2
M00516	E2F
MA0072.1	RORA_2
M00157	RORalpha2
M00239	v-ErbA
CN0139.1	LM139
M00169	HSF
M00165	HSF
PF0146.1	RRCCGTTA
PH0164.1	Six4
PF0114.1	YTCCCRNNAGGY
CN0031.1	LM31
PF0106.1	CCGNMNNTNACG
M00259	STAT
M00346	GATA-1
PB0075.1	Sp100_1
M00140	Bcd
CN0113.1	LM113
CN0233.1	LM233
M00088	Ik-3
M01209	GAF
M00057	COMP1
PB0128.1	Gcm1_2
CN0103.1	LM103
PH0061.1	Hoxb6
PB0149.1	Myb_2
PB0150.1	Mybl1_2
CN0090.1	LM90
PF0162.1	TAANNYSGCG
MA0116.1	Zfp423
M00808	Pax
M00030	MATa1
CN0025.1	LM25
M01022	LEF1
CN0033.1	LM33
M00483	ATF6
PH0076.1	Hoxd11
PH0066.1	Hoxc11
M00356	bZIP910
PH0067.1	Hoxc12
M00969	AtMYB-15
MA0354.1	PDR8
M00200	NA
CN0096.1	LM96
CN0012.1	LM12
MA0418.1	YAP6
PB0035.1	Irf5_1
PB0036.1	Irf6_1
PB0034.1	Irf4_1
M00109	C/EBPbeta
M00117	C/EBPbeta
M00310	NA
M00103	Clox
M00102	CDP
CN0062.1	LM62
CN0089.1	LM89
M00307	REB1
M00089	Athb-1
M00201	C/EBP
CN0048.1	LM48
M01220	STAT3:STAT3
MA0265.1	ABF1
M00235	AhR:Arnt
M00212	NA
CN0158.1	LM158
CN0217.1	LM217
PF0133.1	RYTAAWNNNTGAY
CN0206.1	LM206
M00082	Evi-1
M00080	Evi-1
MA0262.1	mab-3
M00224	STAT1
M00115	Tax/CREB
M01176	RGT1
PH0044.1	Homez
CN0197.1	LM197
CN0192.1	LM192
M00331	NA
PB0125.1	Gata3_2
CN0052.1	LM52
PF0099.1	ATCMNTCCGY
M00311	NA
M00456	FAC1
CN0131.1	LM131
M00935	NF-AT
M00191	ER
M00022	Hb
MA0102.1	Cebpa
CN0064.1	LM64
PB0129.1	Glis2_2
M00181	E2
M00359	bZIP911
CN0223.1	LM223
M01092	TCF
