# Supplementary material for: Nucleosome organization in the vicinity of transcription factor binding sites in the human genome
Source: BMC Genomics. 2014 Jun 19;15(1):493. doi: 10.1186/1471-2164-15-493 (PMC4073502; doi:10.1186/1471-2164-15-493)
Supplement: Supplementary file 2 — Additional file 2: Activators and repressors in GM12878 and K562 cells. The list included 20 activators and four repressors in GM12878 cells, and 25 activators and six repressors in K562 cells, which were identified by querying the UniProt database. (XLSX 10 KB) [file 12864_2013_6160_MOESM2_ESM.xlsx]

## Sheet: Sheet1
GM12878		K562
Activator	Repressor	Activator	Repressor
Arnt	ATF3	Arnt	ATF3
ATF2	REST	ATF2	Bcl6b_2
ATF4	RFX3_1	ATF4	Esrra_2
CG1	TEL2	CG1	REST
CREB1		CREB1	RFX3_1
c-Rel		E2F1	TEL2
Egr1		Egr1
Elk-1		Elk-1
FLI1		FLI1
MTF-1		GATA-2
Myc		GATA-3
NF-E2		MEF-2
NFYA		MTF-1
NRF-1		Myc
RFX1		NF-E2
Rfx4_1		NFYA
Rfx4_2		NRF-1
SRF		Plagl1_1
Staf		PPAR
Zic1_1		RFX1
		Rfx4_1
		Sp4_1
		SRF
		Staf
		Zic1_1
