# Supplementary material for: Nucleosome organization in the vicinity of transcription factor binding sites in the human genome
Source: BMC Genomics. 2014 Jun 19;15(1):493. doi: 10.1186/1471-2164-15-493 (PMC4073502; doi:10.1186/1471-2164-15-493)
Supplement: Supplementary file 3 — Additional file 3: Coordinates of the distal activator and repressor binding sites in GM12878 and K562 cells. The four sheets contained the coordinates of 24,133 distal activator sites and 3,422 distal repressor sites in the GM12878 cell line, and 13,840 distal activator sites and 2,489 distal repressor sites in the K562 cell line. (XLSX 2 MB) [file 12864_2013_6160_MOESM3_ESM.xlsx]

## Sheet: Activator_GM12878
Name of the chromosome	Start	End	Transcription factor	Strand	Distance to the neareast TSSs
chr1	840733	840746	MTF1	+	20381
chr1	968446	968457	ATF2	+	12949
chr1	968448	968455	CREB1	+	12949
chr1	968767	968776	MYC	+	13269
chr1	968806	968819	ZIC1	+	13310
chr1	968857	968872	ELK1	+	13362
chr1	1079608	1079623	ELK1	-	27880
chr1	1093309	1093329	STAF	+	15966
chr1	1093631	1093646	ELK1	+	15647
chr1	1093632	1093642	FLI1	+	15648
chr1	1790253	1790260	CREB1	-	32269
chr1	2064908	2064921	MTF1	-	61299
chr1	2064945	2064958	MTF1	-	61262
chr1	2065040	2065053	MTF1	-	61167
chr1	2071311	2071320	MYC	-	54898
chr1	2105982	2106001	ARNT	-	20222
chr1	2105987	2105997	CG1	-	20221
chr1	2136640	2136650	EGR1	-	10432
chr1	2136735	2136745	EGR1	-	10527
chr1	2136769	2136779	EGR1	-	10561
chr1	2218260	2218273	MTF1	+	58133
chr1	2232546	2232561	ELK1	+	72420
chr1	2243088	2243097	MYC	-	79900
chr1	2246363	2246378	ELK1	-	76622
chr1	2246469	2246478	RELA	-	76519
chr1	2574672	2574685	MTF1	-	10198
chr1	3252432	3252452	STAF	+	118704
chr1	3341130	3341143	ZIC1	+	30010
chr1	3382503	3382522	ARNT	+	11366
chr1	3418681	3418694	ZIC1	+	47541
chr1	3448098	3448111	ZIC1	+	76958
chr1	3481968	3481981	ZIC1	-	46084
chr1	3514158	3514169	SRF	-	13895
chr1	3555457	3555467	EGR1	-	11208
chr1	3581096	3581106	FLI1	+	11973
chr1	3583121	3583131	EGR1	+	13998
chr1	3583265	3583285	STAF	+	14147
chr1	3583938	3583953	NFYA	+	14817
chr1	3590388	3590397	RELA	+	21264
chr1	3590388	3590397	REL	+	21264
chr1	3590388	3590397	REL	+	21264
chr1	3590388	3590397	REL	+	21264
chr1	3590388	3590397	REL	+	21264
chr1	3590403	3590412	REL	+	21279
chr1	3590799	3590808	REL	+	21675
chr1	3612258	3612274	RFX1	+	43138
chr1	3634769	3634782	ZIC1	+	34189
chr1	3827515	3827526	ATF4	-	10664
chr1	5570095	5570108	MTF1	-	482431
chr1	5574514	5574532	SRF	-	478009
chr1	5976191	5976200	REL	-	76337
chr1	5976192	5976201	RELA	-	76336
chr1	6032163	6032178	ARNT	-	20362
chr1	6084638	6084655	RFX1	+	21527
chr1	6086957	6086966	RELA	+	19212
chr1	6086957	6086966	REL	+	19212
chr1	6086957	6086966	REL	+	19212
chr1	6094731	6094740	MYC	+	11438
chr1	6187902	6187911	MYC	-	52287
chr1	6204930	6204947	RFX1	-	35255
chr1	6350459	6350468	RELA	-	29429
chr1	6350459	6350468	REL	-	29429
chr1	6350459	6350468	REL	-	29429
chr1	6350459	6350468	REL	-	29429
chr1	6350467	6350480	ZIC1	-	29439
chr1	6453451	6453469	SRF	-	26518
chr1	6453454	6453471	SRF	-	26516
chr1	6453548	6453558	EGR1	-	26425
chr1	7022735	7022746	MYC	+	177357
chr1	7022736	7022745	MYC	+	177357
chr1	7103693	7103704	SRF	+	258315
chr1	7181885	7181900	ARNT	+	336509
chr1	7181887	7181897	CG1	+	336509
chr1	7181887	7181898	MYC	+	336509
chr1	7446994	7447011	RFX1	+	384326
chr1	7463496	7463505	REL	+	367828
chr1	7466174	7466184	FLI1	+	365149
chr1	7531079	7531092	ZIC1	+	300243
chr1	7539166	7539176	EGR1	+	292157
chr1	7711451	7711468	RFX1	+	119869
chr1	7727662	7727675	MTF1	+	103660
chr1	7727849	7727869	STAF	+	103469
chr1	7764667	7764678	CREB1	+	66656
chr1	7764670	7764681	ATF2	+	66653
chr1	8156948	8156958	FLI1	-	70561
chr1	8157501	8157519	SRF	-	71118
chr1	8157505	8157519	SRF	-	71120
chr1	8157569	8157582	SRF	-	71183
chr1	8157570	8157587	SRF	-	71186
chr1	8157571	8157585	SRF	-	71186
chr1	8157636	8157646	NFE2	-	71249
chr1	8229665	8229674	RELA	-	143277
chr1	8229665	8229674	REL	-	143277
chr1	8229665	8229674	REL	-	143277
chr1	8229982	8230001	ARNT	-	143599
chr1	8229984	8229999	ARNT	-	143599
chr1	8499137	8499157	STAF	-	15401
chr1	8499144	8499160	RFX1	-	15406
chr1	8518051	8518066	ELK1	-	34312
chr1	8532852	8532862	FLI1	-	49111
chr1	8605299	8605308	REL	-	121557
chr1	8772928	8772943	ELK1	-	166215
chr1	9070170	9070183	ZIC1	-	16227
chr1	9097600	9097609	REL	-	11201
chr1	9097625	9097640	ELK1	-	11229
chr1	9205463	9205474	ATF2	-	16240
chr1	9205465	9205472	CREB1	-	16240
chr1	9205466	9205477	CREB1	-	16243
chr1	9205481	9205491	NFE2	-	16258
chr1	9242436	9242446	EGR1	+	52421
chr1	9335533	9335546	SRF	+	17401
chr1	9335693	9335710	RFX1	+	17239
chr1	9335736	9335746	NFE2	+	17199
chr1	9335778	9335788	NFE2	+	17157
chr1	9446414	9446424	NFE2	+	93479
chr1	9449072	9449082	NFE2	+	96137
chr1	9473764	9473779	NFYA	+	120831
chr1	9473795	9473804	RELA	+	120859
chr1	9473795	9473804	REL	+	120859
chr1	9473795	9473804	REL	+	120859
chr1	9486195	9486212	RFX1	+	113324
chr1	9486199	9486213	RFX4	+	113321
chr1	9486621	9486634	MTF1	+	112900
chr1	9488945	9488954	NRF1	+	110578
chr1	9489013	9489024	ATF2	+	110509
chr1	9489013	9489024	ATF4	+	110509
chr1	9489042	9489049	CREB1	+	110482
chr1	9689411	9689424	ZIC1	+	22372
chr1	9690071	9690084	MTF1	+	21712
chr1	9747405	9747418	MTF1	+	35622
chr1	9747455	9747465	FLI1	+	35671
chr1	9747486	9747495	RELA	+	35701
chr1	9747486	9747495	REL	+	35701
chr1	9747486	9747495	REL	+	35701
chr1	9747486	9747495	REL	+	35701
chr1	9747486	9747495	REL	+	35701
chr1	9747493	9747506	ZIC1	+	35710
chr1	9777798	9777818	STAF	+	66019
chr1	9781967	9781976	RELA	+	70182
chr1	9781967	9781976	REL	+	70182
chr1	9781967	9781976	REL	+	70182
chr1	9782024	9782037	ZIC1	+	70241
chr1	9910341	9910356	NFYA	-	25799
chr1	9910371	9910386	NFYA	-	25829
chr1	9927786	9927799	MTF1	-	42523
chr1	9940871	9940886	NFYA	-	29437
chr1	10020956	10020965	NRF1	+	17475
chr1	10230483	10230501	SRF	+	40271
chr1	10230575	10230585	NFE2	+	40183
chr1	10233745	10233754	RELA	+	37014
chr1	10233745	10233754	REL	+	37014
chr1	10297441	10297456	ELK1	+	26685
chr1	10438722	10438736	RFX4	+	20355
chr1	10438723	10438740	RFX1	+	20353
chr1	10438765	10438775	FLI1	+	20314
chr1	10626158	10626175	RFX1	+	91164
chr1	10687782	10687791	REL	+	152784
chr1	10687782	10687791	REL	+	152784
chr1	10706625	10706646	STAF	-	150097
chr1	10706626	10706646	STAF	-	150096
chr1	10706648	10706665	RFX1	-	150076
chr1	10732619	10732633	RFX4	-	124106
chr1	10751818	10751836	SRF	-	104905
chr1	10755240	10755253	MTF1	-	101486
chr1	10755326	10755335	RELA	-	101402
chr1	10816060	10816070	EGR1	-	40667
chr1	10821675	10821692	RFX1	-	35049
chr1	10828782	10828803	STAF	-	27940
chr1	10841945	10841962	SRF	-	14779
chr1	11000347	11000362	ELK1	-	41739
chr1	11000348	11000358	FLI1	-	41740
chr1	11002384	11002394	EGR1	-	39704
chr1	11004117	11004126	RELA	-	37972
chr1	11004117	11004126	REL	-	37972
chr1	11004117	11004126	REL	-	37972
chr1	11026142	11026152	NFE2	-	15946
chr1	11026453	11026463	FLI1	-	15635
chr1	11028765	11028775	CG1	-	13323
chr1	11132849	11132864	ELK1	-	12766
chr1	11397747	11397760	ZIC1	+	64499
chr1	11444376	11444387	MYC	+	94913
chr1	11467615	11467633	SRF	+	71670
chr1	11467617	11467628	SRF	+	71672
chr1	11467617	11467630	SRF	+	71671
chr1	11650639	11650659	STAF	-	64238
chr1	11809388	11809397	MYC	+	13251
chr1	11967993	11968013	STAF	-	18481
chr1	11967993	11968014	STAF	-	18481
chr1	11969054	11969069	NFYA	-	17423
chr1	11969080	11969101	STAF	-	17394
chr1	11969081	11969101	STAF	-	17393
chr1	11970179	11970200	STAF	-	16295
chr1	12107724	12107735	ATF2	+	15704
chr1	12107727	12107738	CREB1	+	15701
chr1	12112224	12112234	NFE2	+	11204
chr1	12112388	12112401	ZIC1	+	11039
chr1	12148211	12148224	MTF1	+	24784
chr1	12156193	12156208	NFYA	+	32767
chr1	12203897	12203912	ARNT	+	23155
chr1	12203899	12203910	MYC	+	23155
chr1	12203900	12203909	MYC	+	23155
chr1	12264325	12264335	EGR1	+	25782
chr1	12405578	12405588	FLI1	+	115471
chr1	12405605	12405615	FLI1	+	115498
chr1	12498756	12498771	ELK1	-	179056
chr1	12509682	12509692	FLI1	-	168132
chr1	12613241	12613261	STAF	-	64568
chr1	13820649	13820659	NFE2	-	19587
chr1	13857208	13857224	RFX1	-	16975
chr1	14027093	14027106	ZIC1	+	48776
chr1	14027367	14027376	NRF1	+	48504
chr1	14029421	14029430	RELA	+	46450
chr1	14029421	14029430	REL	+	46450
chr1	14057556	14057566	FLI1	+	18314
chr1	14059652	14059662	FLI1	+	16218
chr1	14064127	14064144	RFX1	+	11740
chr1	14254251	14254265	RFX4	+	178383
chr1	14843925	14843934	RELA	+	412366
chr1	14847175	14847184	RELA	+	409116
chr1	14847175	14847184	REL	+	409116
chr1	14847175	14847184	REL	+	409116
chr1	14847175	14847184	REL	+	409116
chr1	14847175	14847184	REL	+	409116
chr1	14849534	14849548	RFX4	+	406754
chr1	14849535	14849552	RFX1	+	406752
chr1	14898486	14898495	REL	+	357805
chr1	14926525	14926534	REL	+	329766
chr1	14926525	14926534	REL	+	329766
chr1	14927039	14927050	ATF4	+	329251
chr1	15059380	15059390	NFE2	+	196910
chr1	15059665	15059674	RELA	+	196626
chr1	15059665	15059674	REL	+	196626
chr1	15059665	15059674	REL	+	196626
chr1	15059665	15059674	REL	+	196626
chr1	15059665	15059674	REL	+	196626
chr1	15240340	15240353	MTF1	+	15949
chr1	15296789	15296804	NFYA	+	40501
chr1	15296831	15296841	EGR1	+	40541
chr1	15373310	15373323	MTF1	+	106912
chr1	15417090	15417107	RFX1	+	63130
chr1	15417094	15417108	RFX4	+	63127
chr1	15464467	15464476	RELA	+	15757
chr1	15464467	15464476	REL	+	15757
chr1	15464467	15464476	REL	+	15757
chr1	15464467	15464476	REL	+	15757
chr1	15464467	15464476	REL	+	15757
chr1	15495138	15495148	NFE2	+	14915
chr1	15666945	15666955	NFE2	+	69440
chr1	15667079	15667094	NFYA	+	69304
chr1	15713104	15713119	NFYA	+	23279
chr1	15930092	15930108	RFX1	+	13852
chr1	15930095	15930109	RFX4	+	13850
chr1	15930143	15930162	ARNT	+	13800
chr1	15930187	15930206	ARNT	+	13756
chr1	16023500	16023517	SRF	+	12682
chr1	16023502	16023516	SRF	+	12683
chr1	16115659	16115669	EGR1	-	18529
chr1	16160885	16160900	NFYA	+	13466
chr1	16162350	16162359	NRF1	+	12004
chr1	16162430	16162440	EGR1	+	11923
chr1	16162494	16162503	NRF1	+	11860
chr1	16212969	16212982	MTF1	+	38617
chr1	16274979	16274988	RELA	-	27643
chr1	16275287	16275305	SRF	-	27330
chr1	16449629	16449639	EGR1	-	32947
chr1	16494466	16494483	RFX1	-	11893
chr1	16714278	16714289	SRF	+	20759
chr1	16825668	16825677	NRF1	+	58506
chr1	17231345	17231356	ATF2	+	17094
chr1	17231673	17231688	ELK1	+	16764
chr1	17287524	17287537	MTF1	-	20550
chr1	17290093	17290108	ELK1	-	17980
chr1	17421445	17421454	REL	-	24498
chr1	17488005	17488025	STAF	-	42068
chr1	17601409	17601419	FLI1	+	25822
chr1	17675039	17675049	NFE2	+	23696
chr1	17862611	17862620	REL	+	44432
chr1	17862611	17862620	REL	+	44432
chr1	17866289	17866304	NFYA	+	40751
chr1	18504796	18504811	ELK1	+	70564
chr1	18547809	18547818	REL	+	113574
chr1	18609814	18609823	REL	+	175579
chr1	18610039	18610056	RFX1	+	175808
chr1	18610542	18610552	NFE2	+	176308
chr1	18610797	18610807	NFE2	+	176563
chr1	18612142	18612151	RELA	+	177907
chr1	18612142	18612151	REL	+	177907
chr1	18612142	18612151	REL	+	177907
chr1	18612142	18612151	REL	+	177907
chr1	18612142	18612151	REL	+	177907
chr1	18649111	18649130	ARNT	+	158303
chr1	18649113	18649128	ARNT	+	158303
chr1	18649115	18649126	MYC	+	158303
chr1	18650712	18650730	SRF	+	156702
chr1	18779267	18779287	STAF	+	28146
chr1	19147555	19147564	REL	-	38595
chr1	19239706	19239717	ATF4	-	10419
chr1	19253339	19253354	ELK1	-	24054
chr1	19254494	19254503	RELA	-	25206
chr1	19254628	19254643	NFYA	-	25343
chr1	19254690	19254703	ZIC1	-	25404
chr1	19358883	19358893	NFE2	-	76063
chr1	19389352	19389367	NFYA	-	106534
chr1	19414451	19414460	RELA	-	122290
chr1	19414451	19414460	REL	-	122290
chr1	19414451	19414460	REL	-	122290
chr1	19414451	19414460	REL	-	122290
chr1	19414451	19414460	REL	-	122290
chr1	19702545	19702563	SRF	+	63815
chr1	19796062	19796072	NFE2	-	15998
chr1	19832382	19832393	ATF4	-	20322
chr1	20283949	20283966	SRF	-	22974
chr1	20407678	20407693	ELK1	+	10985
chr1	20478785	20478798	ZIC1	+	12969
chr1	20577241	20577256	NFYA	+	40163
chr1	20648815	20648829	SRF	+	31411
chr1	20753573	20753583	FLI1	-	59149
chr1	20757017	20757030	ZIC1	-	55704
chr1	20757360	20757369	REL	-	55363
chr1	20767423	20767438	NFYA	-	45297
chr1	20767461	20767482	STAF	-	45256
chr1	20767462	20767482	STAF	-	45255
chr1	20792918	20792927	RELA	-	19805
chr1	20792918	20792927	REL	-	19805
chr1	20792918	20792927	REL	-	19805
chr1	20799792	20799801	NRF1	-	12931
chr1	20848945	20848954	RELA	-	14276
chr1	20848945	20848954	REL	-	14276
chr1	20848945	20848954	REL	-	14276
chr1	21348959	21348969	NFE2	-	88911
chr1	21503161	21503174	ZIC1	-	65292
chr1	21503797	21503810	ZIC1	-	65928
chr1	21543449	21543458	RELA	-	105578
chr1	21543449	21543458	REL	-	105578
chr1	21619469	21619485	RFX1	-	52556
chr1	21619541	21619552	MYC	-	52487
chr1	21621071	21621080	RELA	-	50958
chr1	21621284	21621293	REL	-	50745
chr1	21644165	21644174	RELA	-	27864
chr1	21644165	21644174	REL	-	27864
chr1	21644165	21644174	REL	-	27864
chr1	21660807	21660822	ELK1	-	11219
chr1	21815448	21815458	FLI1	+	20404
chr1	21822589	21822604	NFYA	+	13261
chr1	21931189	21931198	REL	-	47154
chr1	21931189	21931198	REL	-	47154
chr1	21931189	21931198	REL	-	47154
chr1	21931190	21931199	RELA	-	47153
chr1	21931190	21931199	REL	-	47153
chr1	21934112	21934132	STAF	-	44225
chr1	21949139	21949152	ZIC1	-	29202
chr1	22192605	22192614	RELA	+	53852
chr1	22192605	22192614	REL	+	53852
chr1	22192608	22192628	STAF	+	53861
chr1	22226760	22226770	NFE2	-	36984
chr1	22345750	22345764	RFX4	+	17609
chr1	22351994	22352004	FLI1	+	23851
chr1	22366414	22366430	RFX1	+	12697
chr1	22366479	22366489	FLI1	+	12635
chr1	22502896	22502905	RELA	-	33382
chr1	22502896	22502905	REL	-	33382
chr1	22502896	22502905	REL	-	33382
chr1	22502896	22502905	REL	-	33382
chr1	22502896	22502905	REL	-	33382
chr1	22504068	22504078	NFE2	-	34555
chr1	22623422	22623435	ZIC1	-	153910
chr1	22659897	22659917	STAF	+	118436
chr1	22747167	22747182	NFYA	+	31169
chr1	22755282	22755302	STAF	+	23051
chr1	22755303	22755319	RFX1	+	23032
chr1	23107373	23107388	NFYA	+	70050
chr1	23137096	23137105	RELA	+	99770
chr1	23137096	23137105	REL	+	99770
chr1	23137136	23137145	REL	+	99810
chr1	23188742	23188759	SRF	+	151420
chr1	23188751	23188764	MTF1	+	151427
chr1	23303196	23303205	RELA	-	39142
chr1	23303196	23303205	REL	-	39142
chr1	23303196	23303205	REL	-	39142
chr1	23303196	23303205	REL	-	39142
chr1	23303196	23303205	REL	-	39142
chr1	23357748	23357763	NFYA	+	11815
chr1	23543439	23543452	ZIC1	-	22224
chr1	23730517	23730527	FLI1	-	20738
chr1	23946158	23946168	EGR1	-	59879
chr1	23951094	23951103	RELA	-	64814
chr1	23951094	23951103	REL	-	64814
chr1	23951094	23951103	REL	-	64814
chr1	23951094	23951103	REL	-	64814
chr1	23951094	23951103	REL	-	64814
chr1	23955795	23955810	ELK1	+	62466
chr1	24053905	24053915	EGR1	+	15945
chr1	24136323	24136334	ATF2	-	10269
chr1	24481554	24481563	RELA	-	11784
chr1	24481554	24481563	REL	-	11784
chr1	24481554	24481563	REL	-	11784
chr1	24481659	24481668	RELA	-	11889
chr1	24481659	24481668	REL	-	11889
chr1	24481659	24481668	REL	-	11889
chr1	24481659	24481668	REL	-	11889
chr1	24481659	24481668	REL	-	11889
chr1	24530195	24530205	NFE2	-	16436
chr1	24562866	24562876	FLI1	-	49107
chr1	24575573	24575588	ELK1	-	61816
chr1	24692008	24692018	NFE2	+	46202
chr1	24718603	24718612	REL	-	21654
chr1	24718604	24718613	RELA	-	21653
chr1	24718604	24718613	REL	-	21653
chr1	24718604	24718613	REL	-	21653
chr1	24805956	24805970	RFX4	+	34840
chr1	24807785	24807800	ELK1	+	33011
chr1	24807789	24807799	FLI1	+	33009
chr1	25022041	25022056	ELK1	+	49711
chr1	25022045	25022055	FLI1	+	49709
chr1	25174820	25174833	ZIC1	+	103067
chr1	25174931	25174940	MYC	+	103176
chr1	25220733	25220742	RELA	-	70763
chr1	25220733	25220742	REL	-	70763
chr1	25220733	25220742	REL	-	70763
chr1	25220733	25220742	REL	-	70763
chr1	25242462	25242472	FLI1	-	49033
chr1	25256839	25256854	NFYA	-	34654
chr1	25258826	25258839	MTF1	-	32668
chr1	25262464	25262477	MTF1	-	29030
chr1	25273948	25273958	NFE2	-	17547
chr1	25314741	25314756	NFYA	-	23248
chr1	25314805	25314820	NFYA	-	23312
chr1	25349607	25349627	STAF	-	58117
chr1	25355486	25355500	SRF	-	63993
chr1	25358299	25358312	ZIC1	-	66805
chr1	25358887	25358902	NFYA	-	67394
chr1	25361010	25361019	REL	-	69514
chr1	25372809	25372818	RELA	-	81313
chr1	25372809	25372818	REL	-	81313
chr1	25372809	25372818	REL	-	81313
chr1	25372809	25372818	REL	-	81313
chr1	25422277	25422293	RFX1	-	130785
chr1	25433022	25433032	NFE2	-	125985
chr1	25465637	25465653	RFX1	-	93367
chr1	25472303	25472323	STAF	-	86699
chr1	25472354	25472364	FLI1	-	86653
chr1	25848987	25849004	RFX1	+	21080
chr1	25899426	25899439	MTF1	+	29357
chr1	26222844	26222853	REL	-	10519
chr1	26361972	26361987	NFYA	-	10624
chr1	26453010	26453025	NFYA	+	14750
chr1	26663028	26663041	MTF1	-	17586
chr1	26663340	26663349	MYC	-	17276
chr1	26827054	26827073	ARNT	+	28162
chr1	26827485	26827496	CREB1	+	28589
chr1	26856196	26856206	EGR1	+	16141
chr1	26856209	26856224	NFYA	+	16126
chr1	26857773	26857783	NFE2	+	14564
chr1	26910731	26910746	NFYA	+	38396
chr1	26941703	26941713	NFE2	+	69366
chr1	26946894	26946915	STAF	+	74562
chr1	26947137	26947146	RELA	+	74799
chr1	26947137	26947146	REL	+	74799
chr1	26947982	26947992	FLI1	+	74534
chr1	27070559	27070568	RELA	+	43890
chr1	27070559	27070568	REL	+	43890
chr1	27070559	27070568	REL	+	43890
chr1	27070559	27070568	REL	+	43890
chr1	27070559	27070568	REL	+	43890
chr1	27098413	27098423	NFE2	+	16035
chr1	27127136	27127146	NFE2	+	12688
chr1	27165622	27165631	RELA	+	12426
chr1	27165622	27165631	REL	+	12426
chr1	27371229	27371239	NFE2	-	31902
chr1	27372611	27372620	MYC	-	33283
chr1	27426180	27426197	RFX1	-	55432
chr1	27433110	27433125	ELK1	-	48503
chr1	27433248	27433257	MYC	-	48368
chr1	27458841	27458851	FLI1	-	22774
chr1	27462878	27462887	RELA	-	18738
chr1	27462878	27462887	REL	-	18738
chr1	27462878	27462887	REL	-	18738
chr1	27462878	27462887	REL	-	18738
chr1	27462878	27462887	REL	-	18738
chr1	27463847	27463862	ELK1	-	17766
chr1	27744975	27744985	NFE2	+	25833
chr1	27745066	27745075	REL	+	25923
chr1	27757549	27757564	ELK1	+	38409
chr1	27852122	27852142	STAF	-	35455
chr1	27853827	27853841	RFX4	-	37157
chr1	27853828	27853844	RFX1	-	37159
chr1	27854648	27854665	RFX1	-	37979
chr1	27854652	27854666	RFX4	-	37982
chr1	27882790	27882805	ELK1	-	47345
chr1	27882791	27882801	FLI1	-	47346
chr1	27883986	27883996	FLI1	-	46151
chr1	27986276	27986285	RELA	-	12443
chr1	27986276	27986285	REL	-	12443
chr1	27986276	27986285	REL	-	12443
chr1	27986276	27986285	REL	-	12443
chr1	27986276	27986285	REL	-	12443
chr1	27986653	27986663	FLI1	-	12065
chr1	27986687	27986698	ATF2	-	12031
chr1	28437892	28437907	ELK1	-	22752
chr1	28462279	28462294	ELK1	-	47139
chr1	28471193	28471203	NFE2	-	49248
chr1	28499404	28499414	FLI1	-	21037
chr1	28573744	28573759	NFYA	+	11150
chr1	28573915	28573930	NFYA	+	11321
chr1	28672889	28672899	NFE2	+	17382
chr1	28776587	28776596	RELA	+	68153
chr1	28832477	28832486	NRF1	+	12263
chr1	28832500	28832510	FLI1	+	12239
chr1	28908913	28908930	SRF	+	10085
chr1	28908914	28908928	SRF	+	10085
chr1	28929484	28929493	RELA	+	10482
chr1	28929484	28929493	REL	+	10482
chr1	28929484	28929493	REL	+	10482
chr1	29240821	29240830	NRF1	+	27223
chr1	29240932	29240947	NFYA	+	27337
chr1	29536917	29536927	FLI1	-	20531
chr1	29840042	29840057	NFYA	+	277022
chr1	29840109	29840124	NFYA	+	277089
chr1	30035638	30035656	SRF	+	472620
chr1	30035640	30035653	SRF	+	472619
chr1	30035642	30035653	SRF	+	472620
chr1	30035642	30035656	SRF	+	472622
chr1	30145463	30145473	EGR1	+	582441
chr1	30181940	30181953	MTF1	+	618919
chr1	31263862	31263871	REL	-	33184
chr1	31263862	31263871	REL	-	33184
chr1	31297079	31297092	SRF	-	66403
chr1	31297445	31297460	NFYA	-	66770
chr1	31327176	31327197	STAF	-	54293
chr1	31327177	31327197	STAF	-	54292
chr1	31345750	31345765	NFYA	-	35722
chr1	31628343	31628353	CG1	-	84385
chr1	31643834	31643844	NFE2	-	68894
chr1	31867648	31867661	ZIC1	+	18308
chr1	31896373	31896393	STAF	+	10421
chr1	32253767	32253776	NRF1	-	24124
chr1	32253941	32253955	RFX4	-	24301
chr1	32254263	32254279	RFX1	-	24624
chr1	32254266	32254280	RFX4	-	24626
chr1	32254282	32254298	RFX1	-	24643
chr1	32254285	32254299	RFX4	-	24645
chr1	32254308	32254322	RFX4	-	24668
chr1	32254871	32254881	EGR1	-	25229
chr1	32264379	32264393	SRF	-	17193
chr1	32314393	32314408	ELK1	-	32821
chr1	32354982	32354997	ELK1	-	30269
chr1	32354986	32354996	FLI1	-	30267
chr1	32404235	32404245	EGR1	-	18982
chr1	32404243	32404256	MTF1	-	18991
chr1	32404392	32404401	RELA	-	19138
chr1	32404392	32404401	REL	-	19138
chr1	32404392	32404401	REL	-	19138
chr1	32404392	32404401	REL	-	19138
chr1	32404392	32404401	REL	-	19138
chr1	32451286	32451295	RELA	+	28004
chr1	32451286	32451295	REL	+	28004
chr1	32451286	32451295	REL	+	28004
chr1	32451286	32451295	REL	+	28004
chr1	32451286	32451295	REL	+	28004
chr1	32817200	32817219	ARNT	-	10634
chr1	32892702	32892716	RFX4	-	32648
chr1	33077918	33077933	NFYA	-	38259
chr1	33199717	33199734	RFX1	-	31365
chr1	33199721	33199735	RFX4	-	31368
chr1	33207374	33207387	MTF1	+	23854
chr1	33208662	33208676	SRF	+	22565
chr1	33219259	33219278	ARNT	+	11966
chr1	33220149	33220159	EGR1	+	11080
chr1	33458196	33458216	STAF	-	27921
chr1	33458210	33458219	REL	-	27929
chr1	33458374	33458383	RELA	-	28093
chr1	33458374	33458383	REL	-	28093
chr1	33458374	33458383	REL	-	28093
chr1	33458374	33458383	REL	-	28093
chr1	33458374	33458383	REL	-	28093
chr1	33592911	33592921	FLI1	+	46203
chr1	33761359	33761368	RELA	+	39190
chr1	33761359	33761368	REL	+	39190
chr1	33761359	33761368	REL	+	39190
chr1	33761359	33761368	REL	+	39190
chr1	33761359	33761368	REL	+	39190
chr1	33833796	33833805	REL	-	18302
chr1	33896740	33896750	CG1	+	41486
chr1	33896824	33896841	RFX1	+	41399
chr1	33896828	33896842	RFX4	+	41396
chr1	33926662	33926672	EGR1	+	11564
chr1	34368612	34368627	ELK1	+	42544
chr1	34798807	34798824	SRF	+	156263
chr1	34798809	34798827	SRF	+	156266
chr1	34826446	34826455	RELA	+	183898
chr1	34826446	34826455	REL	+	183898
chr1	34826446	34826455	REL	+	183898
chr1	34826446	34826455	REL	+	183898
chr1	34826446	34826455	REL	+	183898
chr1	34997859	34997868	RELA	+	222784
chr1	34997859	34997868	REL	+	222784
chr1	34997859	34997868	REL	+	222784
chr1	34997859	34997868	REL	+	222784
chr1	34997859	34997868	REL	+	222784
chr1	35208529	35208539	NFE2	+	12113
chr1	35385001	35385016	NFYA	-	14025
chr1	35394952	35394962	EGR1	-	23974
chr1	35395314	35395324	EGR1	-	24336
chr1	36359823	36359832	RELA	+	11018
chr1	36359823	36359832	REL	+	11018
chr1	36359823	36359832	REL	+	11018
chr1	36359823	36359832	REL	+	11018
chr1	36359823	36359832	REL	+	11018
chr1	36360018	36360028	NFE2	+	11214
chr1	36589193	36589202	MYC	-	23348
chr1	36641220	36641236	RFX1	+	19426
chr1	36641223	36641237	RFX4	+	19428
chr1	36814959	36814974	NFYA	-	25212
chr1	36831267	36831277	EGR1	-	20212
chr1	36833071	36833087	RFX1	-	18405
chr1	36839549	36839564	ELK1	-	11928
chr1	36839779	36839792	SRF	-	11699
chr1	36839780	36839797	SRF	-	11696
chr1	36839781	36839795	SRF	-	11696
chr1	36840203	36840213	EGR1	-	11276
chr1	37116295	37116314	ARNT	-	167390
chr1	37131270	37131284	SRF	-	182363
chr1	37329995	37330012	SRF	-	169840
chr1	37624941	37624962	STAF	-	125108
chr1	37624942	37624962	STAF	-	125109
chr1	38367374	38367383	RELA	-	42087
chr1	38367374	38367383	REL	-	42087
chr1	38367374	38367383	REL	-	42087
chr1	38367374	38367383	REL	-	42087
chr1	38367374	38367383	REL	-	42087
chr1	38385155	38385164	REL	-	27569
chr1	38391764	38391777	ZIC1	-	20958
chr1	38397281	38397294	MTF1	-	15441
chr1	38400324	38400333	RELA	-	12400
chr1	38400324	38400333	REL	-	12400
chr1	38400324	38400333	REL	-	12400
chr1	38400324	38400333	REL	-	12400
chr1	38400324	38400333	REL	-	12400
chr1	38528027	38528040	MTF1	-	15584
chr1	38618678	38618696	SRF	-	106238
chr1	38618681	38618694	SRF	-	106238
chr1	38618682	38618699	SRF	-	106241
chr1	38713087	38713102	NFYA	-	200645
chr1	38740805	38740822	RFX1	-	228364
chr1	38941857	38941877	STAF	-	383627
chr1	39044180	39044195	ELK1	-	281307
chr1	39110327	39110336	RELA	-	215163
chr1	39110327	39110336	REL	-	215163
chr1	39110327	39110336	REL	-	215163
chr1	39110327	39110336	REL	-	215163
chr1	39110327	39110336	REL	-	215163
chr1	39564397	39564411	RFX4	+	17316
chr1	39564398	39564415	RFX1	+	17318
chr1	39680839	39680854	ELK1	+	133758
chr1	39735592	39735601	REL	+	139579
chr1	39886260	39886269	RELA	+	11089
chr1	39886260	39886269	REL	+	11089
chr1	39886260	39886269	REL	+	11089
chr1	39886260	39886269	REL	+	11089
chr1	39991637	39991650	ZIC1	+	34326
chr1	40167619	40167636	RFX1	-	10539
chr1	40282546	40282556	NFE2	-	28019
chr1	40291113	40291130	SRF	-	36589
chr1	40291115	40291129	SRF	-	36590
chr1	40291115	40291133	SRF	-	36592
chr1	40291516	40291525	RELA	-	36988
chr1	40291516	40291525	REL	-	36988
chr1	40291516	40291525	REL	-	36988
chr1	40291516	40291525	REL	-	36988
chr1	40291516	40291525	REL	-	36988
chr1	40311440	40311449	REL	-	37732
chr1	40433836	40433851	ELK1	+	13060
chr1	40439402	40439411	RELA	+	18623
chr1	40516832	40516846	RFX4	+	10585
chr1	40530727	40530741	SRF	+	24480
chr1	40530727	40530745	SRF	+	24482
chr1	40698174	40698183	RELA	+	15394
chr1	40851800	40851809	RELA	+	11500
chr1	40904309	40904324	NFYA	+	12020
chr1	41174596	41174611	NFYA	+	17362
chr1	41174648	41174663	NFYA	+	17414
chr1	41174937	41174952	NFYA	+	17703
chr1	41178866	41178879	ZIC1	+	21631
chr1	41178919	41178934	ELK1	+	21685
chr1	41274811	41274821	CG1	+	25133
chr1	41283922	41283937	ELK1	+	34246
chr1	41787916	41787932	RFX1	-	162320
chr1	41788646	41788656	EGR1	-	161692
chr1	41788788	41788808	STAF	-	161545
chr1	41819610	41819619	MYC	-	130729
chr1	41826747	41826756	REL	-	123592
chr1	41826747	41826756	REL	-	123592
chr1	41826748	41826757	RELA	-	123591
chr1	41826829	41826844	NFYA	-	123507
chr1	41827259	41827272	MTF1	-	123078
chr1	41898817	41898827	NFE2	-	51521
chr1	41962057	41962067	NFE2	-	11719
chr1	41981835	41981844	REL	-	31496
chr1	41981835	41981844	REL	-	31496
chr1	41982086	41982095	RELA	-	31747
chr1	42105131	42105141	CG1	-	154793
chr1	42128051	42128068	SRF	-	177716
chr1	42128053	42128067	SRF	-	177717
chr1	42128053	42128071	SRF	-	177719
chr1	42128056	42128069	SRF	-	177719
chr1	42128058	42128069	SRF	-	177720
chr1	42128441	42128450	REL	-	178102
chr1	42152960	42152969	RELA	-	202621
chr1	42152960	42152969	REL	-	202621
chr1	42152960	42152969	REL	-	202621
chr1	42152960	42152969	REL	-	202621
chr1	42152960	42152969	REL	-	202621
chr1	42164808	42164817	REL	-	214469
chr1	42164831	42164842	MYC	-	214493
chr1	42164832	42164841	MYC	-	214493
chr1	42194422	42194431	RELA	-	189951
chr1	42194422	42194431	REL	-	189951
chr1	42194423	42194432	REL	-	189950
chr1	42194423	42194432	REL	-	189950
chr1	42194423	42194432	REL	-	189950
chr1	42194727	42194738	MYC	-	189645
chr1	42194728	42194737	MYC	-	189645
chr1	42204856	42204865	RELA	-	179517
chr1	42204856	42204865	REL	-	179517
chr1	42204856	42204865	REL	-	179517
chr1	42204856	42204865	REL	-	179517
chr1	42204902	42204917	ARNT	-	179468
chr1	42217037	42217052	ELK1	-	167333
chr1	42217846	42217861	ELK1	-	166524
chr1	42220298	42220308	NFE2	-	164074
chr1	42229864	42229879	NFYA	-	154506
chr1	42266384	42266393	REL	-	117989
chr1	42272618	42272628	NFE2	-	111754
chr1	42335050	42335059	RELA	-	49323
chr1	42335958	42335968	NFE2	-	48414
chr1	42342921	42342930	RELA	-	41452
chr1	42342921	42342930	REL	-	41452
chr1	42342921	42342930	REL	-	41452
chr1	42342921	42342930	REL	-	41452
chr1	42342921	42342930	REL	-	41452
chr1	42372812	42372827	ELK1	-	11558
chr1	42416728	42416737	RELA	-	32355
chr1	42416728	42416737	REL	-	32355
chr1	42416728	42416737	REL	-	32355
chr1	42416728	42416737	REL	-	32355
chr1	42421246	42421256	FLI1	-	36874
chr1	43390056	43390071	NFYA	-	34783
chr1	43665016	43665031	ELK1	+	27023
chr1	43665017	43665027	FLI1	+	27022
chr1	43975856	43975866	NFE2	+	20685
chr1	44031568	44031585	RFX1	+	35030
chr1	44031647	44031657	NFE2	+	35106
chr1	44035030	44035039	RELA	+	38488
chr1	44035030	44035039	REL	+	38488
chr1	44130268	44130277	RELA	+	14476
chr1	44130268	44130277	REL	+	14476
chr1	44130268	44130277	REL	+	14476
chr1	44130268	44130277	REL	+	14476
chr1	44130268	44130277	REL	+	14476
chr1	44229493	44229513	STAF	+	56300
chr1	44331506	44331516	NFE2	+	67480
chr1	44533306	44533315	REL	-	36147
chr1	44533420	44533433	MTF1	-	36263
chr1	44617282	44617291	RELA	+	32765
chr1	44617282	44617291	REL	+	32765
chr1	44617282	44617291	REL	+	32765
chr1	44617282	44617291	REL	+	32765
chr1	44617282	44617291	REL	+	32765
chr1	44703918	44703931	MTF1	+	24800
chr1	44784132	44784141	REL	-	36802
chr1	44784132	44784141	REL	-	36802
chr1	44784133	44784142	RELA	-	36801
chr1	44997940	44997950	NFE2	+	126986
chr1	44997988	44997998	NFE2	+	127034
chr1	45097623	45097642	ARNT	-	42466
chr1	45097625	45097640	ARNT	-	42466
chr1	45187775	45187796	STAF	+	17704
chr1	45195100	45195120	STAF	+	10379
chr1	45285858	45285879	STAF	+	11715
chr1	45285859	45285879	STAF	+	11716
chr1	45285988	45285998	EGR1	+	11840
chr1	45770212	45770221	RELA	+	22328
chr1	45770212	45770221	REL	+	22328
chr1	45770212	45770221	REL	+	22328
chr1	45770212	45770221	REL	+	22328
chr1	45770212	45770221	REL	+	22328
chr1	45831001	45831011	NFE2	-	25378
chr1	46908596	46908605	RELA	+	48662
chr1	46912473	46912492	ARNT	+	52544
chr1	46912475	46912490	ARNT	+	52544
chr1	46943285	46943296	CREB1	+	29377
chr1	46987987	46987997	NFE2	+	15325
chr1	46988404	46988414	EGR1	+	15742
chr1	47644835	47644845	FLI1	-	10930
chr1	48227813	48227822	RELA	-	234744
chr1	48227813	48227822	REL	-	234744
chr1	48397283	48397292	MYC	-	65274
chr1	48964345	48964356	MYC	-	26475
chr1	48964346	48964355	MYC	-	26475
chr1	49259695	49259710	ELK1	-	17156
chr1	50717647	50717661	RFX4	+	148073
chr1	50717648	50717664	RFX1	+	148075
chr1	50799822	50799836	RFX4	-	89289
chr1	51339489	51339499	NFE2	-	86441
chr1	51750457	51750471	RFX4	+	48520
chr1	51797085	51797095	NFE2	-	13694
chr1	51875629	51875638	RELA	-	64849
chr1	51887821	51887835	RFX4	-	77044
chr1	52029982	52029991	RELA	-	44992
chr1	52029982	52029991	REL	-	44992
chr1	52029982	52029991	REL	-	44992
chr1	52029982	52029991	REL	-	44992
chr1	52029982	52029991	REL	-	44992
chr1	52044244	52044254	FLI1	-	59255
chr1	52082742	52082753	ATF2	-	97753
chr1	52082744	52082751	CREB1	-	97753
chr1	52083048	52083063	NFYA	-	98061
chr1	52234747	52234757	NFE2	+	39267
chr1	52242257	52242272	ELK1	+	46779
chr1	52390265	52390275	NFE2	-	45662
chr1	52418488	52418497	RELA	-	37943
chr1	52418488	52418497	REL	-	37943
chr1	53151921	53151930	REL	-	12112
chr1	53332910	53332919	RELA	+	24732
chr1	53332910	53332919	REL	+	24732
chr1	53745111	53745126	NFYA	-	40837
chr1	53762035	53762048	MTF1	-	31779
chr1	53834028	53834041	MTF1	-	40214
chr1	53876114	53876127	MTF1	+	48951
chr1	54051033	54051048	ARNT	+	125969
chr1	54051035	54051045	CG1	+	125969
chr1	54181291	54181304	MTF1	-	18579
chr1	54335347	54335364	SRF	-	20131
chr1	54587077	54587086	RELA	-	31597
chr1	54587077	54587086	REL	-	31597
chr1	54587077	54587086	REL	-	31597
chr1	54590698	54590707	REL	-	27976
chr1	54736138	54736151	SRF	+	70305
chr1	54744949	54744967	SRF	+	79119
chr1	54744953	54744967	SRF	+	79121
chr1	54821779	54821793	RFX4	-	50192
chr1	54821780	54821797	RFX1	-	50190
chr1	54822562	54822571	RELA	-	49412
chr1	54822562	54822571	REL	-	49412
chr1	54822562	54822571	REL	-	49412
chr1	54822562	54822571	REL	-	49412
chr1	54822562	54822571	REL	-	49412
chr1	54842587	54842597	NFE2	-	29386
chr1	54847328	54847338	EGR1	-	24645
chr1	54941359	54941374	ELK1	-	69388
chr1	54954093	54954108	NFYA	+	59706
chr1	54954531	54954540	RELA	+	59271
chr1	54954531	54954540	REL	+	59271
chr1	54954531	54954540	REL	+	59271
chr1	54954531	54954540	REL	+	59271
chr1	54954739	54954752	ZIC1	+	59061
chr1	55137989	55138002	MTF1	+	30569
chr1	55240955	55240970	NFYA	-	10737
chr1	55341355	55341372	RFX1	-	11557
chr1	55416545	55416565	STAF	+	29909
chr1	55431817	55431827	NFE2	+	14642
chr1	55431827	55431842	NFYA	+	14630
chr1	55526586	55526602	RFX1	+	21446
chr1	55526616	55526631	NFYA	+	21475
chr1	55670834	55670852	SRF	-	10195
chr1	55670837	55670854	SRF	-	10193
chr1	55723876	55723883	CREB1	-	42841
chr1	55753745	55753762	RFX1	-	72715
chr1	56107057	56107067	FLI1	-	426024
chr1	56599744	56599753	RELA	-	445508
chr1	56599744	56599753	REL	-	445508
chr1	56599744	56599753	REL	-	445508
chr1	56599744	56599753	REL	-	445508
chr1	56599744	56599753	REL	-	445508
chr1	57154327	57154337	NFE2	+	43343
chr1	57297697	57297711	SRF	-	12336
chr1	57414268	57414283	ELK1	-	17412
chr1	57603829	57603838	RELA	-	172146
chr1	58452319	58452329	FLI1	-	263886
chr1	58545737	58545752	NFYA	-	170466
chr1	58573748	58573761	MTF1	-	142456
chr1	58829565	58829574	RELA	-	113359
chr1	58858065	58858076	CREB1	-	141860
chr1	59221404	59221414	FLI1	-	28375
chr1	59282137	59282147	FLI1	-	32358
chr1	59323575	59323584	REL	-	73795
chr1	59361374	59361389	ELK1	-	111597
chr1	59369030	59369043	SRF	-	119252
chr1	59434586	59434599	SRF	-	184808
chr1	59479106	59479115	RELA	-	229326
chr1	59479106	59479115	REL	-	229326
chr1	59479106	59479115	REL	-	229326
chr1	59479106	59479115	REL	-	229326
chr1	59479106	59479115	REL	-	229326
chr1	59486204	59486213	RELA	-	236424
chr1	59486204	59486213	REL	-	236424
chr1	59530436	59530449	SRF	+	232182
chr1	59612722	59612731	RELA	+	149898
chr1	59612722	59612731	REL	+	149898
chr1	59612722	59612731	REL	+	149898
chr1	59612722	59612731	REL	+	149898
chr1	59612722	59612731	REL	+	149898
chr1	59878618	59878633	ELK1	+	116001
chr1	60156280	60156294	SRF	+	124245
chr1	60860368	60860378	NFE2	-	320932
chr1	61212104	61212118	RFX4	+	335422
chr1	61515656	61515676	STAF	+	31867
chr1	61919233	61919243	NFE2	-	271856
chr1	62584886	62584904	SRF	+	75578
chr1	62584889	62584902	SRF	+	75578
chr1	62737920	62737930	FLI1	-	47157
chr1	62738163	62738177	SRF	-	46912
chr1	62761821	62761836	ELK1	-	23254
chr1	62993877	62993894	RFX1	+	69301
chr1	62993881	62993895	RFX4	+	69298
chr1	63087855	63087865	NFE2	+	24674
chr1	63266169	63266186	SRF	+	16401
chr1	63578021	63578030	RELA	+	210704
chr1	64029539	64029550	SRF	+	29402
chr1	64358918	64358933	ELK1	+	119236
chr1	64485686	64485705	ARNT	+	183794
chr1	64974318	64974336	SRF	+	37852
chr1	65292828	65292838	FLI1	+	82056
chr1	65329977	65329992	ELK1	-	102202
chr1	65330087	65330102	ELK1	-	102092
chr1	65348797	65348816	ARNT	-	83380
chr1	65400140	65400150	NFE2	-	32041
chr1	65453302	65453316	RFX4	-	21123
chr1	65532844	65532854	EGR1	+	81000
chr1	65533251	65533261	EGR1	+	80593
chr1	65533289	65533302	ZIC1	+	80554
chr1	65680547	65680556	RELA	+	49825
chr1	65680547	65680556	REL	+	49825
chr1	65680547	65680556	REL	+	49825
chr1	65680547	65680556	REL	+	49825
chr1	65680547	65680556	REL	+	49825
chr1	65680612	65680628	RFX1	+	49756
chr1	65681489	65681504	NFYA	+	48880
chr1	65720039	65720049	EGR1	+	10332
chr1	65775694	65775707	ZIC1	+	45324
chr1	66680812	66680827	ELK1	+	116973
chr1	66719115	66719125	NFE2	+	78672
chr1	66737125	66737132	CREB1	+	60664
chr1	66748225	66748234	RELA	+	49563
chr1	66748225	66748234	REL	+	49563
chr1	66748225	66748234	REL	+	49563
chr1	66748225	66748234	REL	+	49563
chr1	66748225	66748234	REL	+	49563
chr1	66766732	66766741	NRF1	+	31056
chr1	66817815	66817829	RFX4	+	20030
chr1	66817816	66817832	RFX1	+	20032
chr1	66838531	66838540	RELA	+	40743
chr1	66838531	66838540	REL	+	40743
chr1	66838531	66838540	REL	+	40743
chr1	66840060	66840070	NFE2	+	42273
chr1	66840575	66840584	RELA	+	42787
chr1	66840575	66840584	REL	+	42787
chr1	66840575	66840584	REL	+	42787
chr1	67191886	67191895	RELA	+	26249
chr1	67191886	67191895	REL	+	26249
chr1	67191886	67191895	REL	+	26249
chr1	67191886	67191895	REL	+	26249
chr1	67191886	67191895	REL	+	26249
chr1	67254403	67254412	REL	-	12534
chr1	67450288	67450303	ELK1	+	54370
chr1	67805528	67805538	NFE2	+	32487
chr1	68586089	68586107	SRF	-	69639
chr1	68644637	68644647	NFE2	-	53641
chr1	70687030	70687051	STAF	+	15676
chr1	70687031	70687051	STAF	+	15677
chr1	70848601	70848616	ELK1	+	28116
chr1	75118709	75118719	NFE2	-	20707
chr1	75323818	75323831	SRF	-	124733
chr1	76447106	76447121	ELK1	-	48998
chr1	76619952	76619965	MTF1	+	79570
chr1	76620561	76620571	FLI1	+	80178
chr1	78392510	78392525	ELK1	+	38318
chr1	78416679	78416694	ELK1	-	28090
chr1	78526971	78526986	ELK1	+	15390
chr1	79300192	79300201	RELA	-	172298
chr1	79300192	79300201	REL	-	172298
chr1	79300192	79300201	REL	-	172298
chr1	79300192	79300201	REL	-	172298
chr1	79507996	79508006	NFE2	-	35507
chr1	80176734	80176743	RELA	-	704244
chr1	80176734	80176743	REL	-	704244
chr1	80176734	80176743	REL	-	704244
chr1	80176734	80176743	REL	-	704244
chr1	80243797	80243814	SRF	-	771311
chr1	80243798	80243812	SRF	-	771311
chr1	81880227	81880247	STAF	+	385844
chr1	84025363	84025379	RFX1	-	439461
chr1	84326317	84326326	REL	-	138511
chr1	84569220	84569230	NFE2	+	25481
chr1	84899584	84899598	RFX4	+	35377
chr1	84903159	84903174	ELK1	+	38952
chr1	85086878	85086888	FLI1	-	46721
chr1	85410793	85410808	NFYA	-	51905
chr1	85410847	85410856	RELA	-	51944
chr1	85410847	85410856	REL	-	51944
chr1	85410847	85410856	REL	-	51944
chr1	85410847	85410856	REL	-	51944
chr1	85410847	85410856	REL	-	51944
chr1	85435584	85435593	RELA	-	27207
chr1	85435584	85435593	REL	-	27207
chr1	85435584	85435593	REL	-	27207
chr1	85614576	85614594	SRF	-	52142
chr1	85614687	85614697	NFE2	-	52035
chr1	86083410	86083419	REL	+	36971
chr1	86650877	86650890	SRF	-	28763
chr1	86650878	86650895	SRF	-	28766
chr1	86650879	86650893	SRF	-	28766
chr1	87597597	87597614	RFX1	+	196545
chr1	87598204	87598213	RELA	+	195942
chr1	87598204	87598213	REL	+	195942
chr1	87598204	87598213	REL	+	195942
chr1	87598204	87598213	REL	+	195942
chr1	87692051	87692060	RELA	+	102095
chr1	87692051	87692060	REL	+	102095
chr1	87692051	87692060	REL	+	102095
chr1	87692051	87692060	REL	+	102095
chr1	87692051	87692060	REL	+	102095
chr1	88292470	88292485	NFYA	+	498327
chr1	89990381	89990396	NFYA	+	33883
chr1	89990451	89990460	REL	+	33816
chr1	90013534	90013552	SRF	+	10728
chr1	90013536	90013549	SRF	+	10729
chr1	90013537	90013554	SRF	+	10726
chr1	90066519	90066528	RELA	+	32120
chr1	90135892	90135909	RFX1	+	37257
chr1	90135963	90135973	NFE2	+	37325
chr1	90309189	90309204	ELK1	+	21717
chr1	90372373	90372383	NFE2	+	84899
chr1	90406835	90406852	RFX1	+	53834
chr1	90406839	90406853	RFX4	+	53831
chr1	90810713	90810722	REL	+	350040
chr1	90810713	90810722	REL	+	350040
chr1	90810713	90810722	REL	+	350040
chr1	90823765	90823774	RELA	-	359024
chr1	90823765	90823774	REL	-	359024
chr1	90823765	90823774	REL	-	359024
chr1	90823765	90823774	REL	-	359024
chr1	90823765	90823774	REL	-	359024
chr1	91317175	91317188	MTF1	-	134388
chr1	91317343	91317356	MTF1	-	134556
chr1	92037710	92037719	RELA	+	71311
chr1	92179161	92179170	REL	-	172670
chr1	92179161	92179170	REL	-	172670
chr1	92196973	92196986	MTF1	-	154856
chr1	92269807	92269816	REL	-	82024
chr1	93441384	93441394	CG1	-	14311
chr1	93443576	93443585	RELA	-	16502
chr1	93443576	93443585	REL	-	16502
chr1	93443576	93443585	REL	-	16502
chr1	93443576	93443585	REL	-	16502
chr1	93498752	93498762	NFE2	+	46034
chr1	93499469	93499487	SRF	+	45313
chr1	93499472	93499489	SRF	+	45311
chr1	93499473	93499487	SRF	+	45311
chr1	94073396	94073409	MTF1	-	73991
chr1	94080912	94080922	EGR1	-	66476
chr1	94081329	94081339	NFE2	-	66059
chr1	94167281	94167298	SRF	-	19896
chr1	94167283	94167297	SRF	-	19897
chr1	94168127	94168136	REL	-	20738
chr1	94210372	94210381	RELA	-	62983
chr1	94210372	94210381	REL	-	62983
chr1	94210372	94210381	REL	-	62983
chr1	94210372	94210381	REL	-	62983
chr1	94210372	94210381	REL	-	62983
chr1	94215511	94215520	RELA	-	68122
chr1	94215511	94215520	REL	-	68122
chr1	94215511	94215520	REL	-	68122
chr1	94215511	94215520	REL	-	68122
chr1	94216592	94216608	RFX1	-	69207
chr1	94312177	94312186	RELA	-	32580
chr1	94312277	94312287	EGR1	-	32479
chr1	94313133	94313144	ATF4	-	31623
chr1	95179469	95179487	SRF	+	106419
chr1	95179471	95179484	SRF	+	106420
chr1	95179472	95179489	SRF	+	106417
chr1	95179473	95179484	SRF	+	106419
chr1	95179473	95179487	SRF	+	106417
chr1	95186146	95186156	FLI1	+	99746
chr1	95186966	95186975	REL	+	98927
chr1	95267715	95267731	RFX1	+	18174
chr1	96882403	96882418	NFYA	+	304764
chr1	96882812	96882821	RELA	+	304358
chr1	96882812	96882821	REL	+	304358
chr1	96882812	96882821	REL	+	304358
chr1	97161723	97161733	FLI1	+	25446
chr1	97975138	97975156	SRF	-	411467
chr1	98293642	98293656	RFX4	-	92965
chr1	98293643	98293660	RFX1	-	92963
chr1	100215670	100215679	REL	-	15674
chr1	100274451	100274468	SRF	+	41180
chr1	100274453	100274467	SRF	+	41179
chr1	100274453	100274471	SRF	+	41177
chr1	100274456	100274469	SRF	+	41177
chr1	100909806	100909816	FLI1	+	91789
chr1	100988760	100988775	ELK1	+	14960
chr1	101526767	101526777	NFE2	-	35411
chr1	101610845	101610862	RFX1	+	91451
chr1	101687888	101687901	SRF	+	14410
chr1	101757454	101757465	MYC	+	55155
chr1	101775409	101775418	MYC	+	73109
chr1	101779983	101779993	NFE2	+	77684
chr1	101823162	101823177	NFYA	+	120865
chr1	101854986	101854996	NFE2	+	152687
chr1	101904138	101904147	MYC	+	201838
chr1	102197924	102197937	MTF1	-	264859
chr1	104345905	104345923	SRF	+	53636
chr1	104345907	104345920	SRF	+	53635
chr1	104345908	104345925	SRF	+	53638
chr1	104345909	104345923	SRF	+	53638
chr1	107819735	107819750	NFYA	+	136998
chr1	107993758	107993767	RELA	-	237363
chr1	107993758	107993767	REL	-	237363
chr1	107993758	107993767	REL	-	237363
chr1	107993758	107993767	REL	-	237363
chr1	107993758	107993767	REL	-	237363
chr1	108113362	108113377	NFYA	-	117756
chr1	108508505	108508514	NRF1	-	234470
chr1	108725897	108725914	SRF	-	17074
chr1	108725898	108725912	SRF	-	17074
chr1	109697214	109697223	RELA	+	40634
chr1	109697214	109697223	REL	+	40634
chr1	109697214	109697223	REL	+	40634
chr1	109697214	109697223	REL	+	40634
chr1	109697214	109697223	REL	+	40634
chr1	109744028	109744038	EGR1	+	12481
chr1	109911512	109911521	REL	-	29046
chr1	110070059	110070068	RELA	+	12430
chr1	110070059	110070068	REL	+	12430
chr1	110070059	110070068	REL	+	12430
chr1	110070059	110070068	REL	+	12430
chr1	110070059	110070068	REL	+	12430
chr1	110359042	110359058	RFX1	-	52407
chr1	110359363	110359383	STAF	-	52730
chr1	110359363	110359384	STAF	-	52730
chr1	110418644	110418654	NFE2	+	34583
chr1	110437538	110437547	RELA	+	15690
chr1	110546657	110546667	NFE2	+	19276
chr1	110626321	110626336	NFYA	-	13007
chr1	110739646	110739657	ATF4	+	13684
chr1	110786357	110786370	MTF1	+	33028
chr1	110798260	110798274	RFX4	+	44932
chr1	110798331	110798346	NFYA	+	45003
chr1	110829389	110829398	RELA	+	52551
chr1	110829389	110829398	REL	+	52551
chr1	110829389	110829398	REL	+	52551
chr1	110829389	110829398	REL	+	52551
chr1	110829389	110829398	REL	+	52551
chr1	111024422	111024439	SRF	+	30643
chr1	111050955	111050964	REL	-	10837
chr1	111051048	111051057	RELA	-	10744
chr1	111051049	111051058	REL	-	10743
chr1	111051049	111051058	REL	-	10743
chr1	111098112	111098122	EGR1	-	36321
chr1	111137236	111137245	RELA	-	36855
chr1	111162218	111162228	EGR1	-	11872
chr1	111162588	111162598	CG1	-	11502
chr1	111330197	111330211	SRF	+	85517
chr1	111459667	111459677	NFE2	+	43951
chr1	111758898	111758913	ELK1	+	13427
chr1	111758899	111758909	FLI1	+	13428
chr1	111949046	111949055	RELA	-	21348
chr1	111949046	111949055	REL	-	21348
chr1	111949046	111949055	REL	-	21348
chr1	111949046	111949055	REL	-	21348
chr1	111949046	111949055	REL	-	21348
chr1	112058871	112058881	FLI1	-	12134
chr1	112143684	112143693	RELA	+	18716
chr1	112143684	112143693	REL	+	18716
chr1	112143684	112143693	REL	+	18716
chr1	112377039	112377056	SRF	+	78858
chr1	112841372	112841385	ZIC1	+	97421
chr1	112901552	112901568	RFX1	+	37239
chr1	112912497	112912510	MTF1	+	26296
chr1	113051549	113051564	NFYA	+	41517
chr1	113051788	113051801	ZIC1	+	41755
chr1	113306442	113306451	RELA	+	43258
chr1	113306443	113306452	REL	+	43259
chr1	113306443	113306452	REL	+	43259
chr1	113346957	113346977	STAF	+	83779
chr1	113423763	113423777	SRF	-	75204
chr1	113423763	113423781	SRF	-	75202
chr1	113479779	113479789	EGR1	-	19190
chr1	113683343	113683354	ATF2	+	67518
chr1	113697206	113697223	SRF	+	81384
chr1	113697208	113697222	SRF	+	81385
chr1	113697211	113697224	SRF	+	81387
chr1	114326294	114326312	SRF	-	24527
chr1	114651592	114651602	FLI1	-	43464
chr1	114651788	114651802	RFX4	-	43266
chr1	114708008	114708021	ZIC1	-	12953
chr1	114777516	114777531	ELK1	-	82462
chr1	114896172	114896182	NFE2	-	157603
chr1	115010896	115010911	ELK1	-	42877
chr1	115010897	115010907	FLI1	-	42878
chr1	115522095	115522109	SRF	+	50312
chr1	115605365	115605381	RFX1	-	26747
chr1	115789809	115789825	RFX1	-	91039
chr1	116017089	116017107	SRF	-	136242
chr1	116017093	116017107	SRF	-	136244
chr1	116088983	116088992	RELA	+	95586
chr1	116219897	116219911	RFX4	+	35331
chr1	116219898	116219915	RFX1	+	35333
chr1	116563375	116563384	RELA	+	44261
chr1	116563410	116563420	FLI1	+	44297
chr1	116694852	116694861	RELA	+	40481
chr1	116694852	116694861	REL	+	40481
chr1	116694926	116694936	EGR1	+	40556
chr1	116768913	116768922	RELA	+	114542
chr1	116768913	116768922	REL	+	114542
chr1	116768913	116768922	REL	+	114542
chr1	116768913	116768922	REL	+	114542
chr1	116768913	116768922	REL	+	114542
chr1	116915724	116915734	EGR1	+	10262
chr1	116915804	116915814	EGR1	+	10182
chr1	116915909	116915924	ARNT	+	10075
chr1	116915910	116915926	RFX1	+	10073
chr1	116915911	116915922	MYC	+	10075
chr1	116915912	116915922	CG1	+	10074
chr1	117028016	117028026	NFE2	-	85693
chr1	117047151	117047161	NFE2	-	66558
chr1	117082845	117082854	RELA	-	30865
chr1	117082845	117082854	REL	-	30865
chr1	117082845	117082854	REL	-	30865
chr1	117082845	117082854	REL	-	30865
chr1	117082845	117082854	REL	-	30865
chr1	117281581	117281590	REL	+	15500
chr1	117281581	117281590	REL	+	15500
chr1	117281581	117281590	REL	+	15500
chr1	117281581	117281590	REL	+	15500
chr1	117281582	117281591	RELA	+	15499
chr1	117312541	117312551	FLI1	+	15461
chr1	117420966	117420983	RFX1	+	31714
chr1	117420970	117420984	RFX4	+	31711
chr1	117636735	117636750	ELK1	-	27668
chr1	117636736	117636746	FLI1	-	27669
chr1	118115370	118115385	ELK1	+	33226
chr1	118296887	118296900	SRF	+	148290
chr1	118878176	118878185	RELA	-	150333
chr1	118878176	118878185	REL	-	150333
chr1	118878176	118878185	REL	-	150333
chr1	118878176	118878185	REL	-	150333
chr1	118878176	118878185	REL	-	150333
chr1	119544224	119544239	ELK1	-	12053
chr1	119809177	119809186	RELA	+	102220
chr1	119809177	119809186	REL	+	102220
chr1	119809177	119809186	REL	+	102220
chr1	119809177	119809186	REL	+	102220
chr1	119809177	119809186	REL	+	102220
chr1	119866327	119866341	SRF	+	45067
chr1	120178652	120178662	FLI1	-	11732
chr1	120204973	120204988	ELK1	-	14591
chr1	120218380	120218395	NFYA	-	27998
chr1	120413698	120413711	ZIC1	-	25442
chr1	144013029	144013046	SRF	-	99895
chr1	144999065	144999080	ELK1	-	67041
chr1	145022431	145022442	MYC	+	73970
chr1	145022432	145022441	MYC	+	73970
chr1	145030165	145030176	ATF4	+	66236
chr1	145039387	145039396	REL	+	57015
chr1	145039387	145039396	REL	+	57015
chr1	145039388	145039397	RELA	+	57014
chr1	145039738	145039748	EGR1	+	56663
chr1	145042845	145042859	SRF	+	53554
chr1	145046541	145046559	SRF	+	49856
chr1	145075180	145075193	MTF1	+	21220
chr1	145077693	145077713	STAF	+	18703
chr1	145427589	145427599	NFE2	+	10867
chr1	145451768	145451783	ELK1	+	13314
chr1	145455335	145455349	RFX4	-	15044
chr1	145455418	145455433	NFYA	-	14961
chr1	145455449	145455464	NFYA	-	14930
chr1	145455563	145455573	FLI1	-	14818
chr1	146580861	146580878	SRF	-	63259
chr1	146580863	146580877	SRF	-	63258
chr1	146580864	146580882	SRF	-	63255
chr1	146580866	146580879	SRF	-	63256
chr1	146745549	146745559	NFE2	+	31264
chr1	147083147	147083157	EGR1	-	59481
chr1	147112768	147112777	RELA	-	29861
chr1	147112768	147112777	REL	-	29861
chr1	147112769	147112778	REL	-	29860
chr1	147112769	147112778	REL	-	29860
chr1	147112769	147112778	REL	-	29860
chr1	147735849	147735858	RELA	-	136283
chr1	150132791	150132811	STAF	+	10632
chr1	150135543	150135561	SRF	+	13383
chr1	150135545	150135558	SRF	+	13382
chr1	150135546	150135563	SRF	+	13385
chr1	150135547	150135561	SRF	+	13385
chr1	150141420	150141429	REL	+	19255
chr1	150185930	150185939	NRF1	-	22569
chr1	150584050	150584067	RFX1	-	17550
chr1	150584054	150584068	RFX4	-	17547
chr1	150584161	150584171	NFE2	-	17442
chr1	150681265	150681274	REL	-	11598
chr1	151103854	151103869	NFYA	-	15278
chr1	151431499	151431509	EGR1	-	16824
chr1	151445975	151445985	EGR1	-	31300
chr1	151918362	151918376	RFX4	-	36009
chr1	151918363	151918380	RFX1	-	36011
chr1	152020733	152020743	FLI1	-	11228
chr1	152162455	152162472	RFX1	-	30760
chr1	152434207	152434225	SRF	-	47467
chr1	152896898	152896915	RFX1	+	15868
chr1	153250507	153250516	MYC	+	18333
chr1	153309322	153309339	RFX1	-	11691
chr1	153459298	153459315	SRF	-	26170
chr1	153459299	153459313	SRF	-	26170
chr1	153467921	153467937	RFX1	-	34793
chr1	153483619	153483629	CG1	-	25092
chr1	153571449	153571463	RFX4	-	14057
chr1	153722135	153722154	ARNT	+	21578
chr1	153722137	153722152	ARNT	+	21578
chr1	154392881	154392891	NFE2	+	15218
chr1	154519168	154519183	ELK1	-	11944
chr1	154580616	154580625	RELA	-	19835
chr1	154699137	154699147	NFE2	-	98687
chr1	154721719	154721732	ZIC1	-	110612
chr1	154757699	154757714	NFYA	-	74631
chr1	154764498	154764517	ARNT	-	67830
chr1	154779615	154779635	STAF	-	52712
chr1	154781607	154781617	NFE2	-	50725
chr1	154783245	154783254	REL	-	49088
chr1	154810293	154810308	ARNT	-	22037
chr1	154843091	154843104	MTF1	-	10760
chr1	154844036	154844045	RELA	-	11703
chr1	154844036	154844045	REL	-	11703
chr1	154844037	154844046	REL	-	11704
chr1	154844037	154844046	REL	-	11704
chr1	154844037	154844046	REL	-	11704
chr1	155064046	155064055	MYC	+	12703
chr1	155196551	155196561	FLI1	-	14509
chr1	155197212	155197221	RELA	-	13849
chr1	155197212	155197221	REL	-	13849
chr1	155197212	155197221	REL	-	13849
chr1	155197238	155197248	EGR1	-	13822
chr1	155197782	155197793	ATF4	-	13278
chr1	155686897	155686912	NFYA	+	28020
chr1	155959940	155959949	RELA	-	11609
chr1	155959940	155959949	REL	-	11609
chr1	155959940	155959949	REL	-	11609
chr1	155959940	155959949	REL	-	11609
chr1	155959940	155959949	REL	-	11609
chr1	156074116	156074130	RFX4	+	10337
chr1	156135056	156135065	REL	+	11692
chr1	156135056	156135065	REL	+	11692
chr1	156135056	156135065	REL	+	11692
chr1	156135056	156135065	REL	+	11692
chr1	156195465	156195482	SRF	+	12695
chr1	156195467	156195481	SRF	+	12696
chr1	156195467	156195485	SRF	+	12698
chr1	156377288	156377305	RFX1	-	21887
chr1	156426442	156426451	NRF1	-	27263
chr1	156426547	156426556	NRF1	-	27368
chr1	156427014	156427032	SRF	-	27840
chr1	156427266	156427281	ARNT	-	28090
chr1	156427268	156427278	CG1	-	28090
chr1	156427269	156427278	MYC	-	28090
chr1	156451488	156451497	RELA	-	19141
chr1	156451488	156451497	REL	-	19141
chr1	156451488	156451497	REL	-	19141
chr1	156451488	156451497	REL	-	19141
chr1	156451488	156451497	REL	-	19141
chr1	156457914	156457925	ATF4	-	12714
chr1	156458652	156458661	RELA	-	11977
chr1	156458652	156458661	REL	-	11977
chr1	156458652	156458661	REL	-	11977
chr1	156458652	156458661	REL	-	11977
chr1	156458652	156458661	REL	-	11977
chr1	156630109	156630119	NFE2	-	17074
chr1	156631304	156631314	NFE2	-	15879
chr1	156632102	156632117	ELK1	-	15079
chr1	156634906	156634924	SRF	-	12273
chr1	156634908	156634921	SRF	-	12274
chr1	156634909	156634926	SRF	-	12271
chr1	156634910	156634924	SRF	-	12271
chr1	156774531	156774541	NFE2	+	11005
chr1	156815302	156815312	EGR1	-	13404
chr1	156929469	156929478	RELA	+	39050
chr1	156929469	156929478	REL	+	39050
chr1	156929469	156929478	REL	+	39050
chr1	157087406	157087421	ELK1	-	17814
chr1	157219396	157219405	RELA	-	111018
chr1	157219396	157219405	REL	-	111018
chr1	157219396	157219405	REL	-	111018
chr1	157219396	157219405	REL	-	111018
chr1	157219396	157219405	REL	-	111018
chr1	157373133	157373143	FLI1	-	149171
chr1	157776255	157776273	SRF	-	13675
chr1	157776617	157776626	REL	-	13318
chr1	157776625	157776635	FLI1	-	13309
chr1	157776680	157776699	ARNT	-	13250
chr1	158087741	158087754	ZIC1	+	61989
chr1	158094887	158094897	NFE2	+	54844
chr1	158119515	158119524	NRF1	+	30217
chr1	158119698	158119719	STAF	+	30028
chr1	158119699	158119719	STAF	+	30027
chr1	158341141	158341150	RELA	+	17660
chr1	158341141	158341150	REL	+	17660
chr1	158341141	158341150	REL	+	17660
chr1	158789466	158789484	SRF	+	11692
chr1	158966255	158966275	STAF	+	13416
chr1	159130902	159130922	STAF	+	10464
chr1	159859152	159859167	ELK1	-	10746
chr1	159880415	159880432	RFX1	-	10518
chr1	159880419	159880433	RFX4	-	10521
chr1	160132006	160132023	RFX1	+	15186
chr1	160398730	160398740	FLI1	+	28372
chr1	160444384	160444402	SRF	-	48658
chr1	160518267	160518277	NFE2	-	25221
chr1	160520351	160520365	RFX4	-	27307
chr1	160634550	160634564	SRF	-	17477
chr1	160634550	160634568	SRF	-	17479
chr1	160783214	160783224	NFE2	+	17356
chr1	160807426	160807441	ELK1	-	25258
chr1	160807485	160807500	ELK1	-	25199
chr1	160807502	160807523	STAF	-	25179
chr1	161359603	161359614	CREB1	-	21936
chr1	161359986	161359999	MTF1	-	22320
chr1	161706382	161706400	SRF	+	13189
chr1	162633699	162633712	MTF1	+	31478
chr1	162633719	162633728	MYC	+	31496
chr1	162633758	162633767	RELA	+	31535
chr1	162633758	162633767	REL	+	31535
chr1	162633758	162633767	REL	+	31535
chr1	162633758	162633767	REL	+	31535
chr1	162817736	162817756	STAF	-	20858
chr1	162824237	162824252	ELK1	-	14360
chr1	162824241	162824251	FLI1	-	14358
chr1	163187585	163187600	NFYA	-	103988
chr1	164616783	164616801	SRF	+	88196
chr1	165362399	165362412	ZIC1	-	36928
chr1	165562375	165562389	SRF	+	37727
chr1	165567419	165567436	RFX1	+	32682
chr1	165567464	165567474	EGR1	+	32640
chr1	165840721	165840736	ELK1	+	43997
chr1	165840725	165840735	FLI1	+	43999
chr1	165844672	165844681	RELA	+	47945
chr1	165844672	165844681	REL	+	47945
chr1	165844672	165844681	REL	+	47945
chr1	165844672	165844681	REL	+	47945
chr1	165844672	165844681	REL	+	47945
chr1	165894069	165894083	SRF	+	97345
chr1	165982683	165982692	RELA	-	153270
chr1	165982683	165982692	REL	-	153270
chr1	165982683	165982692	REL	-	153270
chr1	166059268	166059283	ELK1	-	76682
chr1	166103313	166103322	RELA	-	32640
chr1	166103313	166103322	REL	-	32640
chr1	166103313	166103322	REL	-	32640
chr1	166103313	166103322	REL	-	32640
chr1	166103314	166103323	REL	-	32639
chr1	166227409	166227419	EGR1	-	91457
chr1	166877216	166877231	ELK1	-	31570
chr1	166916985	166917002	RFX1	-	27567
chr1	167013476	167013487	CREB1	-	46386
chr1	167013479	167013490	ATF2	-	46383
chr1	167013481	167013488	CREB1	-	46383
chr1	167028351	167028360	RELA	-	31512
chr1	167167112	167167122	NFE2	+	22948
chr1	167219063	167219073	NFE2	+	29003
chr1	167270756	167270770	RFX4	+	80698
chr1	167270757	167270774	RFX1	+	80700
chr1	167298472	167298485	SRF	+	108413
chr1	167399418	167399429	ATF4	-	88423
chr1	167408914	167408923	NRF1	-	78928
chr1	167411611	167411624	SRF	-	76229
chr1	167417155	167417170	ELK1	-	70684
chr1	167417159	167417169	FLI1	-	70682
chr1	167425197	167425206	REL	-	62645
chr1	167469238	167469249	MYC	-	18603
chr1	167508675	167508684	RELA	-	14376
chr1	167508676	167508685	REL	-	14375
chr1	167508676	167508685	REL	-	14375
chr1	167508676	167508685	REL	-	14375
chr1	167508676	167508685	REL	-	14375
chr1	167569324	167569344	STAF	+	30139
chr1	167587012	167587022	FLI1	+	12456
chr1	167632348	167632358	NFE2	+	32880
chr1	167868791	167868806	NFYA	-	14654
chr1	168051761	168051782	STAF	-	55039
chr1	168082322	168082331	REL	-	24484
chr1	168082322	168082331	REL	-	24484
chr1	168118354	168118368	SRF	-	11551
chr1	168118354	168118372	SRF	-	11553
chr1	168118357	168118368	SRF	-	11552
chr1	168118357	168118370	SRF	-	11553
chr1	168378272	168378282	NFE2	+	128000
chr1	168479236	168479245	RELA	-	33994
chr1	168793786	168793796	EGR1	-	95350
chr1	169060892	169060912	STAF	+	15044
chr1	169108192	169108202	NFE2	+	32251
chr1	169649852	169649861	RELA	-	30986
chr1	170095973	170095982	REL	+	19210
chr1	170095973	170095982	REL	+	19210
chr1	170095973	170095982	REL	+	19210
chr1	170095973	170095982	REL	+	19210
chr1	170095974	170095983	RELA	+	19209
chr1	170217270	170217280	FLI1	+	102088
chr1	170380056	170380071	ELK1	+	121199
chr1	171833728	171833737	RELA	+	23112
chr1	171833728	171833737	REL	+	23112
chr1	171833728	171833737	REL	+	23112
chr1	172087212	172087222	FLI1	+	276597
chr1	172123500	172123513	SRF	+	266321
chr1	172243347	172243356	RELA	+	146476
chr1	172311978	172311988	NFE2	+	77844
chr1	172327636	172327651	ELK1	+	62184
chr1	172327640	172327650	FLI1	+	62182
chr1	172328084	172328094	NFE2	+	61738
chr1	172350067	172350077	FLI1	+	39755
chr1	172360456	172360465	REL	+	29367
chr1	172366613	172366623	NFE2	+	23209
chr1	172612832	172612851	ARNT	+	15343
chr1	172668521	172668531	NFE2	+	40342
chr1	172814706	172814716	EGR1	+	186527
chr1	172844176	172844185	RELA	-	175922
chr1	172844176	172844185	REL	-	175922
chr1	172844176	172844185	REL	-	175922
chr1	172844176	172844185	REL	-	175922
chr1	172844176	172844185	REL	-	175922
chr1	172936140	172936151	SRF	-	83957
chr1	173246274	173246289	ARNT	-	69811
chr1	173246276	173246287	MYC	-	69811
chr1	173246277	173246286	MYC	-	69811
chr1	173380165	173380174	REL	+	66316
chr1	173990741	173990759	SRF	-	28541
chr1	174231891	174231907	RFX1	+	103348
chr1	174758716	174758726	NFE2	+	210170
chr1	174784372	174784382	NFE2	+	184514
chr1	174844600	174844620	STAF	+	124281
chr1	175099512	175099521	RELA	-	62432
chr1	175099512	175099521	REL	-	62432
chr1	175099512	175099521	REL	-	62432
chr1	175099512	175099521	REL	-	62432
chr1	175144004	175144021	RFX1	-	17936
chr1	175194785	175194795	EGR1	-	32842
chr1	175194857	175194866	REL	-	32913
chr1	175334038	175334047	RELA	-	172094
chr1	175334038	175334047	REL	-	172094
chr1	175334038	175334047	REL	-	172094
chr1	175334038	175334047	REL	-	172094
chr1	175334038	175334047	REL	-	172094
chr1	175659587	175659597	NFE2	-	53159
chr1	177225529	177225539	NFE2	+	84902
chr1	177990594	177990603	RELA	-	51549
chr1	177990594	177990603	REL	-	51549
chr1	177990594	177990603	REL	-	51549
chr1	177990594	177990603	REL	-	51549
chr1	177990594	177990603	REL	-	51549
chr1	178024467	178024482	ELK1	+	38389
chr1	178243029	178243039	NFE2	+	180171
chr1	178387914	178387933	ARNT	+	94288
chr1	178387916	178387931	ARNT	+	94288
chr1	178511060	178511070	EGR1	+	28854
chr1	178511570	178511583	ZIC1	+	29365
chr1	178511872	178511882	EGR1	+	29666
chr1	178512181	178512190	REL	+	29974
chr1	178545218	178545228	EGR1	+	63012
chr1	179098947	179098962	ELK1	+	47843
chr1	179679258	179679267	RELA	+	33035
chr1	179679258	179679267	REL	+	33035
chr1	179679258	179679267	REL	+	33035
chr1	179779046	179779067	STAF	+	66759
chr1	179783877	179783894	RFX1	-	63055
chr1	179784398	179784417	ARNT	-	62533
chr1	180182701	180182720	ARNT	+	16722
chr1	180182703	180182718	ARNT	+	16722
chr1	180182705	180182715	CG1	+	16722
chr1	180182720	180182735	NFYA	+	16705
chr1	180521369	180521379	NFE2	-	49353
chr1	180742789	180742799	NFE2	+	139518
chr1	180858229	180858244	ELK1	+	24076
chr1	180904951	180904961	EGR1	+	22644
chr1	180923554	180923563	NRF1	+	41246
chr1	180951718	180951738	STAF	-	40317
chr1	181074556	181074570	RFX4	+	16926
chr1	181074557	181074574	RFX1	+	16928
chr1	181074849	181074859	EGR1	+	17217
chr1	181074940	181074950	EGR1	+	17308
chr1	181098435	181098450	ELK1	+	40805
chr1	181149149	181149158	RELA	+	91516
chr1	181149149	181149158	REL	+	91516
chr1	181149149	181149158	REL	+	91516
chr1	181149149	181149158	REL	+	91516
chr1	181149149	181149158	REL	+	91516
chr1	181274744	181274755	SRF	+	177936
chr1	181407369	181407379	FLI1	+	45311
chr1	181467197	181467206	RELA	+	14516
chr1	181473891	181473905	RFX4	+	21213
chr1	181473892	181473909	RFX1	+	21215
chr1	181477954	181477963	RELA	+	25273
chr1	181477954	181477963	REL	+	25273
chr1	181477954	181477963	REL	+	25273
chr1	181477954	181477963	REL	+	25273
chr1	181477954	181477963	REL	+	25273
chr1	181483511	181483521	NFE2	+	30831
chr1	181998740	181998753	MTF1	-	32100
chr1	181999109	181999122	ZIC1	-	31731
chr1	182118685	182118699	RFX4	-	87846
chr1	182118686	182118703	RFX1	-	87848
chr1	182161544	182161559	NFYA	-	130705
chr1	182161615	182161630	NFYA	-	130776
chr1	182395683	182395700	RFX1	+	23564
chr1	182395687	182395701	RFX4	+	23561
chr1	182397424	182397433	RELA	+	21827
chr1	182453805	182453818	MTF1	+	34556
chr1	182539909	182539919	NFE2	-	18479
chr1	182614201	182614219	SRF	-	27856
chr1	182708891	182708911	STAF	+	49682
chr1	182708891	182708912	STAF	+	49682
chr1	182708915	182708931	RFX1	+	49660
chr1	182708918	182708932	RFX4	+	49658
chr1	183017994	183018009	ELK1	+	25407
chr1	183250770	183250783	SRF	-	23232
chr1	183250771	183250788	SRF	-	23229
chr1	183250772	183250786	SRF	-	23229
chr1	183287659	183287668	RELA	-	13655
chr1	183287659	183287668	REL	-	13655
chr1	183287659	183287668	REL	-	13655
chr1	183287659	183287668	REL	-	13655
chr1	183287659	183287668	REL	-	13655
chr1	183573573	183573584	CREB1	-	13840
chr1	183573576	183573587	ATF4	-	13843
chr1	183573578	183573585	CREB1	-	13843
chr1	183573857	183573878	STAF	-	14129
chr1	183880702	183880711	REL	-	126156
chr1	183885379	183885389	NFE2	-	121478
chr1	183925984	183925994	FLI1	-	80873
chr1	183958361	183958371	FLI1	-	48496
chr1	184774823	184774843	STAF	-	50793
chr1	184813046	184813065	ARNT	-	89015
chr1	184836523	184836533	NFE2	-	107153
chr1	184914333	184914348	ELK1	-	29341
chr1	185343163	185343173	NFE2	-	56708
chr1	185536325	185536342	RFX1	+	167349
chr1	185565418	185565428	NFE2	+	138259
chr1	185663180	185663196	RFX1	+	40494
chr1	186051626	186051636	FLI1	+	213773
chr1	186252691	186252700	RELA	+	12709
chr1	186252691	186252700	REL	+	12709
chr1	186252691	186252700	REL	+	12709
chr1	186451981	186452000	ARNT	-	34135
chr1	186452063	186452079	RFX1	-	34216
chr1	186947811	186947820	REL	+	149784
chr1	186947811	186947820	REL	+	149784
chr1	186947811	186947820	REL	+	149784
chr1	190240474	190240488	SRF	-	206277
chr1	190240477	190240490	SRF	-	206275
chr1	192952650	192952660	NFE2	-	75867
chr1	193039672	193039687	ELK1	+	11128
chr1	193039676	193039686	FLI1	+	11130
chr1	195094310	195094320	FLI1	-	1483183
chr1	198136713	198136731	SRF	+	10615
chr1	198154981	198154996	NFYA	+	28881
chr1	198526308	198526321	MTF1	-	16240
chr1	198590478	198590493	ELK1	+	17612
chr1	198590479	198590489	FLI1	+	17613
chr1	198651078	198651095	RFX1	+	42989
chr1	198757963	198757980	RFX1	+	149874
chr1	198757967	198757981	RFX4	+	149877
chr1	199036717	199036731	RFX4	+	428627
chr1	199036718	199036734	RFX1	+	428629
chr1	199059085	199059094	RELA	+	450992
chr1	199059085	199059094	REL	+	450992
chr1	199059085	199059094	REL	+	450992
chr1	199059085	199059094	REL	+	450992
chr1	199059085	199059094	REL	+	450992
chr1	199195497	199195506	RELA	+	587404
chr1	199195497	199195506	REL	+	587404
chr1	199195498	199195507	REL	+	587405
chr1	199195498	199195507	REL	+	587405
chr1	199195498	199195507	REL	+	587405
chr1	199694271	199694280	RELA	+	317677
chr1	199694271	199694280	REL	+	317677
chr1	199694271	199694280	REL	+	317677
chr1	199694271	199694280	REL	+	317677
chr1	199694271	199694280	REL	+	317677
chr1	200122633	200122642	RELA	+	110685
chr1	200122633	200122642	REL	+	110685
chr1	200122633	200122642	REL	+	110685
chr1	200122633	200122642	REL	+	110685
chr1	200122633	200122642	REL	+	110685
chr1	200123574	200123584	NFE2	+	111627
chr1	200271514	200271527	MTF1	-	107645
chr1	200271552	200271565	ZIC1	-	107607
chr1	200276804	200276822	SRF	-	102352
chr1	200276806	200276817	SRF	-	102354
chr1	200276806	200276819	SRF	-	102353
chr1	200276807	200276824	SRF	-	102350
chr1	200276808	200276822	SRF	-	102350
chr1	200407142	200407159	SRF	-	27985
chr1	200417552	200417561	RELA	-	38391
chr1	200417552	200417561	REL	-	38391
chr1	200417552	200417561	REL	-	38391
chr1	200417552	200417561	REL	-	38391
chr1	200417552	200417561	REL	-	38391
chr1	200504946	200504961	NFYA	-	84908
chr1	200609273	200609283	NFE2	-	19417
chr1	200624037	200624047	NFE2	-	15083
chr1	200831513	200831531	SRF	+	10560
chr1	200940543	200940556	ZIC1	-	52278
chr1	200940739	200940752	ZIC1	-	52082
chr1	201140411	201140420	RELA	-	16784
chr1	201140411	201140420	REL	-	16784
chr1	201140411	201140420	REL	-	16784
chr1	201195893	201195902	RELA	+	35945
chr1	201195893	201195902	REL	+	35945
chr1	201195893	201195902	REL	+	35945
chr1	201280675	201280684	RELA	+	28100
chr1	201280675	201280684	REL	+	28100
chr1	201420336	201420346	EGR1	-	17957
chr1	201449618	201449628	FLI1	-	11325
chr1	201450948	201450958	NFE2	-	12655
chr1	201452081	201452090	RELA	-	13615
chr1	201452081	201452090	REL	-	13615
chr1	201452081	201452090	REL	-	13615
chr1	201452081	201452090	REL	-	13615
chr1	201452081	201452090	REL	-	13615
chr1	201476252	201476265	MTF1	-	10558
chr1	201476325	201476338	MTF1	-	10631
chr1	201482155	201482172	SRF	-	16463
chr1	201482157	201482171	SRF	-	16464
chr1	201504366	201504376	FLI1	-	38671
chr1	201528880	201528900	STAF	-	63190
chr1	201529062	201529081	ARNT	-	63371
chr1	201529064	201529079	ARNT	-	63371
chr1	201688100	201688115	NFYA	+	20855
chr1	201885819	201885828	RELA	+	28019
chr1	201885819	201885828	REL	+	28019
chr1	201885819	201885828	REL	+	28019
chr1	202004079	202004090	CREB1	+	24395
chr1	202004082	202004093	ATF2	+	24398
chr1	202004084	202004091	CREB1	+	24398
chr1	202264792	202264805	MTF1	-	46295
chr1	202407910	202407921	CREB1	-	96822
chr1	202534395	202534405	NFE2	+	25159
chr1	202662336	202662345	RELA	-	17210
chr1	202817506	202817516	NFE2	-	39963
chr1	202995497	202995507	CG1	+	18967
chr1	203007443	203007457	SRF	+	12860
chr1	203007443	203007461	SRF	+	12858
chr1	203007465	203007474	MYC	+	12841
chr1	203185511	203185531	STAF	-	13338
chr1	203236820	203236829	NRF1	+	37839
chr1	203243634	203243644	NFE2	+	31024
chr1	203258823	203258832	RELA	+	15836
chr1	203258823	203258832	REL	+	15836
chr1	203258823	203258832	REL	+	15836
chr1	203258823	203258832	REL	+	15836
chr1	203258823	203258832	REL	+	15836
chr1	203259728	203259737	RELA	+	14931
chr1	203259728	203259737	REL	+	14931
chr1	203259728	203259737	REL	+	14931
chr1	203259801	203259818	SRF	+	14854
chr1	203259803	203259821	SRF	+	14851
chr1	203259806	203259819	SRF	+	14851
chr1	203259808	203259819	SRF	+	14850
chr1	203290240	203290255	ELK1	+	15584
chr1	203290251	203290266	NFYA	+	15595
chr1	203296569	203296578	REL	+	21910
chr1	203296578	203296592	RFX4	+	21922
chr1	203296593	203296608	NFYA	+	21937
chr1	203296640	203296651	ATF4	+	21982
chr1	203296969	203296989	STAF	+	22316
chr1	203473939	203473948	RELA	+	10673
chr1	203482195	203482211	RFX1	+	18933
chr1	203576538	203576548	NFE2	+	19371
chr1	203582556	203582565	RELA	+	13354
chr1	203582556	203582565	REL	+	13354
chr1	203582556	203582565	REL	+	13354
chr1	203619601	203619618	SRF	+	23695
chr1	203619603	203619617	SRF	+	23696
chr1	203619603	203619621	SRF	+	23698
chr1	203619606	203619619	SRF	+	23698
chr1	203651940	203651954	RFX4	+	56033
chr1	203651953	203651970	RFX1	+	56047
chr1	203651969	203651984	ELK1	+	56062
chr1	203713224	203713241	SRF	+	21051
chr1	204031846	204031855	REL	+	10395
chr1	204367787	204367804	RFX1	-	13148
chr1	204422409	204422418	RELA	-	37060
chr1	204422409	204422418	REL	-	37060
chr1	204422409	204422418	REL	-	37060
chr1	204422409	204422418	REL	-	37060
chr1	204422409	204422418	REL	-	37060
chr1	204430656	204430670	SRF	-	28810
chr1	204435273	204435283	FLI1	-	24195
chr1	204435329	204435349	STAF	-	24134
chr1	204435441	204435455	RFX4	-	24025
chr1	204513714	204513724	NFE2	+	28213
chr1	204616838	204616848	NFE2	-	37753
chr1	204682861	204682878	RFX1	-	28273
chr1	204684704	204684713	REL	-	30112
chr1	204707258	204707267	RELA	-	52666
chr1	204707258	204707267	REL	-	52666
chr1	204707258	204707267	REL	-	52666
chr1	204733096	204733106	FLI1	+	64680
chr1	204836662	204836672	NFE2	+	38886
chr1	204945007	204945017	EGR1	+	67327
chr1	204945086	204945099	ZIC1	+	67247
chr1	204946655	204946664	RELA	+	65680
chr1	204946655	204946664	REL	+	65680
chr1	204946655	204946664	REL	+	65680
chr1	204961763	204961773	FLI1	+	50571
chr1	205031140	205031149	REL	+	18805
chr1	205225407	205225417	NFE2	+	27354
chr1	205249183	205249196	ZIC1	-	41693
chr1	205304983	205305000	SRF	-	14109
chr1	205418485	205418494	RELA	-	27276
chr1	205418485	205418494	REL	-	27276
chr1	205418485	205418494	REL	-	27276
chr1	205449984	205449993	RELA	+	23695
chr1	205449984	205449993	REL	+	23695
chr1	205449984	205449993	REL	+	23695
chr1	205449984	205449993	REL	+	23695
chr1	205449984	205449993	REL	+	23695
chr1	205450265	205450274	RELA	+	23414
chr1	205450265	205450274	REL	+	23414
chr1	205450265	205450274	REL	+	23414
chr1	205450265	205450274	REL	+	23414
chr1	205450265	205450274	REL	+	23414
chr1	205454650	205454663	MTF1	+	19027
chr1	205454794	205454809	ELK1	+	18882
chr1	205454795	205454805	FLI1	+	18883
chr1	205561275	205561286	CREB1	+	23169
chr1	205561368	205561388	STAF	+	23267
chr1	205638259	205638270	MYC	-	11365
chr1	205638365	205638374	RELA	-	11260
chr1	205638365	205638374	REL	-	11260
chr1	205638365	205638374	REL	-	11260
chr1	205638365	205638374	REL	-	11260
chr1	205638365	205638374	REL	-	11260
chr1	205638937	205638947	NFE2	-	10687
chr1	206328994	206329004	FLI1	+	11541
chr1	206654700	206654709	RELA	+	11119
chr1	206669870	206669879	RELA	+	26289
chr1	206669871	206669880	REL	+	26290
chr1	206669871	206669880	REL	+	26290
chr1	206670804	206670813	REL	+	27223
chr1	206680323	206680332	REL	+	36742
chr1	206680323	206680332	REL	+	36742
chr1	206718296	206718305	MYC	+	12191
chr1	206753447	206753458	ATF2	+	22961
chr1	206831989	206832002	ZIC1	+	23115
chr1	206837710	206837723	ZIC1	+	20648
chr1	206877118	206877127	RELA	+	18758
chr1	206877118	206877127	REL	+	18758
chr1	206877118	206877127	REL	+	18758
chr1	206877118	206877127	REL	+	18758
chr1	206877118	206877127	REL	+	18758
chr1	206890834	206890848	SRF	+	32477
chr1	206890837	206890850	SRF	+	32479
chr1	206892720	206892729	REL	+	34360
chr1	206912921	206912936	ELK1	-	32910
chr1	206918203	206918213	NFE2	-	27630
chr1	207108943	207108959	RFX1	-	10859
chr1	207364625	207364634	RELA	+	87023
chr1	207364625	207364634	REL	+	87023
chr1	207364625	207364634	REL	+	87023
chr1	207585640	207585655	ELK1	+	41997
chr1	207585707	207585716	RELA	+	41933
chr1	207585707	207585716	REL	+	41933
chr1	207585707	207585716	REL	+	41933
chr1	207585707	207585716	REL	+	41933
chr1	207585707	207585716	REL	+	41933
chr1	207597010	207597019	RELA	+	30630
chr1	207996111	207996126	NFYA	+	70736
chr1	207996151	207996166	NFYA	+	70776
chr1	207999408	207999418	NFE2	+	74031
chr1	208005403	208005412	RELA	-	79275
chr1	208005403	208005412	REL	-	79275
chr1	208005403	208005412	REL	-	79275
chr1	208005526	208005539	MTF1	-	79150
chr1	208042185	208042195	EGR1	-	42492
chr1	208042641	208042650	RELA	-	42037
chr1	208042641	208042650	REL	-	42037
chr1	208042641	208042650	REL	-	42037
chr1	208042641	208042650	REL	-	42037
chr1	208042641	208042650	REL	-	42037
chr1	208046616	208046634	SRF	-	38057
chr1	208305493	208305507	SRF	-	112164
chr1	208360892	208360902	NFE2	-	56767
chr1	208361284	208361301	SRF	-	56372
chr1	208361286	208361300	SRF	-	56371
chr1	208825784	208825798	RFX4	-	408127
chr1	209162205	209162216	ATF4	+	439957
chr1	209212915	209212925	FLI1	+	389247
chr1	209307455	209307464	REL	+	294708
chr1	209527908	209527928	STAF	+	74249
chr1	209742921	209742936	NFYA	+	14116
chr1	209780860	209780869	RELA	+	23820
chr1	209780860	209780869	REL	+	23820
chr1	209780860	209780869	REL	+	23820
chr1	209781258	209781269	CREB1	+	24219
chr1	209801277	209801286	RELA	-	24392
chr1	209801277	209801286	REL	-	24392
chr1	209801277	209801286	REL	-	24392
chr1	209866494	209866508	SRF	+	11634
chr1	209866494	209866512	SRF	+	11632
chr1	210023875	210023886	ATF2	+	22569
chr1	210023877	210023884	CREB1	+	22569
chr1	210395747	210395760	SRF	+	10441
chr1	210484875	210484885	FLI1	+	17369
chr1	210573611	210573620	RELA	+	71366
chr1	210573611	210573620	REL	+	71366
chr1	210573611	210573620	REL	+	71366
chr1	210619924	210619934	NFE2	+	117680
chr1	210756081	210756091	FLI1	+	253837
chr1	210858505	210858514	RELA	+	356260
chr1	210858505	210858514	REL	+	356260
chr1	210858505	210858514	REL	+	356260
chr1	210858505	210858514	REL	+	356260
chr1	210858505	210858514	REL	+	356260
chr1	210866347	210866360	MTF1	+	364104
chr1	211555369	211555379	EGR1	+	55418
chr1	211556130	211556139	NRF1	+	56178
chr1	211649728	211649738	EGR1	-	16525
chr1	211649759	211649772	MTF1	-	16493
chr1	211692390	211692405	ELK1	-	26139
chr1	211700494	211700503	REL	-	34240
chr1	211700494	211700503	REL	-	34240
chr1	211700494	211700503	REL	-	34240
chr1	211700495	211700504	RELA	-	34241
chr1	211700495	211700504	REL	-	34241
chr1	211721814	211721823	RELA	-	30280
chr1	211721814	211721823	REL	-	30280
chr1	211721814	211721823	REL	-	30280
chr1	211721814	211721823	REL	-	30280
chr1	211721814	211721823	REL	-	30280
chr1	211779946	211779961	NFYA	-	27855
chr1	211780394	211780409	ELK1	-	28303
chr1	211806128	211806137	REL	-	42839
chr1	211806128	211806137	REL	-	42839
chr1	211806128	211806137	REL	-	42839
chr1	211868698	211868708	NFE2	-	19732
chr1	211871895	211871904	REL	-	22928
chr1	212337614	212337631	RFX1	+	121256
chr1	212360164	212360174	NFE2	+	98709
chr1	212360404	212360415	CREB1	+	98469
chr1	212650704	212650713	REL	+	44480
chr1	212650704	212650713	REL	+	44480
chr1	212650705	212650714	RELA	+	44481
chr1	212662095	212662104	RELA	+	55871
chr1	212662095	212662104	REL	+	55871
chr1	212662095	212662104	REL	+	55871
chr1	212662095	212662104	REL	+	55871
chr1	212662095	212662104	REL	+	55871
chr1	212732070	212732079	RELA	+	49895
chr1	212732312	212732331	ARNT	+	49648
chr1	212732403	212732414	ATF2	+	49561
chr1	212732405	212732412	CREB1	+	49561
chr1	212732428	212732439	ATF2	+	49536
chr1	212740195	212740205	FLI1	+	41769
chr1	212740589	212740599	NFE2	+	41375
chr1	212840955	212840969	RFX4	-	32364
chr1	212845063	212845080	RFX1	-	28255
chr1	212856497	212856507	FLI1	-	16824
chr1	212856748	212856757	RELA	-	16574
chr1	212856816	212856826	EGR1	-	16505
chr1	212993172	212993181	REL	-	27814
chr1	213093846	213093857	MYC	+	30035
chr1	213093847	213093856	MYC	+	30035
chr1	213094479	213094492	MTF1	+	29401
chr1	213101993	213102002	RELA	+	21889
chr1	213102249	213102258	RELA	+	21633
chr1	213102249	213102258	REL	+	21633
chr1	213102249	213102258	REL	+	21633
chr1	213102249	213102258	REL	+	21633
chr1	213104469	213104479	NFE2	+	19412
chr1	213155123	213155138	ELK1	+	31244
chr1	215093115	215093124	RELA	+	163440
chr1	215093115	215093124	REL	+	163440
chr1	215982549	215982563	SRF	+	241822
chr1	216179443	216179453	NFE2	-	417289
chr1	216774641	216774651	FLI1	-	177909
chr1	217496340	217496355	ELK1	-	233152
chr1	218076433	218076450	SRF	+	271747
chr1	218543125	218543139	SRF	+	24457
chr1	219361842	219361852	FLI1	+	14656
chr1	219491218	219491232	RFX4	+	144034
chr1	219634342	219634357	ELK1	+	287158
chr1	219644409	219644423	SRF	+	297225
chr1	219644412	219644425	SRF	+	297227
chr1	219650259	219650269	FLI1	+	303073
chr1	220469837	220469847	FLI1	-	24000
chr1	220518355	220518364	RELA	-	72517
chr1	220518355	220518364	REL	-	72517
chr1	220518355	220518364	REL	-	72517
chr1	220518355	220518364	REL	-	72517
chr1	220518355	220518364	REL	-	72517
chr1	220853603	220853612	RELA	+	10020
chr1	220853603	220853612	REL	+	10020
[truncated: 22,134 more rows]

## Sheet: Repressor_GM12878
Name of the chromosome	Start	End	Transcription factor	Strand	Distance to the neareast TSSs
chr1	968445	968458	ATF3	+	12949
chr1	1093656	1093665	TEL2	+	15625
chr1	1790250	1790263	ATF3	-	32269
chr1	3827752	3827772	REST	-	10906
chr1	5061713	5061733	REST	+	346619
chr1	5061714	5061732	REST	+	346619
chr1	5907536	5907556	REST	-	144986
chr1	5907537	5907555	REST	-	144986
chr1	6221873	6221893	REST	-	18310
chr1	6221874	6221892	REST	-	18310
chr1	7135570	7135590	REST	+	290197
chr1	7135571	7135589	REST	+	290197
chr1	7676588	7676608	REST	+	154730
chr1	7676589	7676607	REST	+	154730
chr1	7991106	7991115	TEL2	-	12114
chr1	8499326	8499335	TEL2	-	15584
chr1	9205462	9205475	ATF3	-	16240
chr1	9689921	9689930	TEL2	+	21864
chr1	9777842	9777851	TEL2	+	66057
chr1	10438718	10438740	RFX3_1	+	20355
chr1	10438766	10438775	TEL2	+	20314
chr1	10555343	10555352	TEL2	+	20345
chr1	10732615	10732637	RFX3_1	-	124106
chr1	10754462	10754475	ATF3	-	102264
chr1	11026480	11026489	TEL2	-	15609
chr1	11610881	11610901	REST	+	71597
chr1	11610882	11610900	REST	+	71597
chr1	11610943	11610963	REST	+	71659
chr1	11610944	11610962	REST	+	71659
chr1	11696070	11696090	REST	-	18807
chr1	11696071	11696089	REST	-	18807
chr1	12335632	12335645	ATF3	+	45526
chr1	12541183	12541192	TEL2	-	136632
chr1	14254247	14254269	RFX3_1	+	178383
chr1	15208678	15208687	TEL2	+	47613
chr1	15373141	15373159	REST	+	107078
chr1	15402302	15402320	REST	+	77917
chr1	15407010	15407030	REST	+	73208
chr1	15407011	15407029	REST	+	73208
chr1	15930091	15930113	RFX3_1	+	13850
chr1	16575867	16575880	ATF3	-	12215
chr1	17287573	17287591	REST	-	20498
chr1	18152840	18152858	REST	+	71042
chr1	18246116	18246136	REST	+	164319
chr1	18246117	18246135	REST	+	164319
chr1	18388873	18388893	REST	+	45356
chr1	18388874	18388892	REST	+	45356
chr1	18582987	18583007	REST	+	148758
chr1	18582988	18583006	REST	+	148758
chr1	18610253	18610262	TEL2	+	176018
chr1	18977928	18977950	RFX3_1	+	20440
chr1	19253341	19253350	TEL2	-	24053
chr1	20003077	20003097	REST	+	11308
chr1	20003078	20003096	REST	+	11308
chr1	20385153	20385162	TEL2	+	11543
chr1	21348984	21348993	TEL2	-	88887
chr1	21642604	21642624	REST	-	29419
chr1	21815449	21815458	TEL2	+	20404
chr1	22192694	22192707	ATF3	+	53943
chr1	22345746	22345768	RFX3_1	+	17609
chr1	22366413	22366435	RFX3_1	+	12695
chr1	22938149	22938169	REST	+	24958
chr1	22938150	22938168	REST	+	24958
chr1	22952191	22952211	REST	+	10916
chr1	22952192	22952210	REST	+	10916
chr1	23918226	23918239	ATF3	-	31948
chr1	23999755	23999775	REST	+	18503
chr1	23999756	23999774	REST	+	18503
chr1	24827927	24827936	TEL2	+	12872
chr1	25015257	25015270	ATF3	+	45670
chr1	25022045	25022054	TEL2	+	49710
chr1	25360626	25360635	TEL2	-	69130
chr1	25360679	25360688	TEL2	-	69183
chr1	25889117	25889126	TEL2	+	19046
chr1	26616357	26616366	TEL2	+	10149
chr1	27458841	27458850	TEL2	-	22775
chr1	27611337	27611357	REST	+	37288
chr1	27763204	27763213	TEL2	+	44061
chr1	27854648	27854670	RFX3_1	-	37982
chr1	27882792	27882801	TEL2	-	47346
chr1	27986653	27986662	TEL2	-	12066
chr1	29792471	29792491	REST	+	229454
chr1	29792472	29792490	REST	+	229454
chr1	30113137	30113146	TEL2	+	550114
chr1	30209626	30209646	REST	+	646609
chr1	30209627	30209645	REST	+	646609
chr1	30448121	30448141	REST	-	748300
chr1	30448122	30448140	REST	-	748300
chr1	31655310	31655330	REST	-	57413
chr1	31655311	31655329	REST	-	57413
chr1	32071581	32071590	TEL2	+	11715
chr1	32189541	32189561	REST	-	19784
chr1	32189542	32189560	REST	-	19784
chr1	32253937	32253959	RFX3_1	-	24301
chr1	32254281	32254303	RFX3_1	-	24645
chr1	32254304	32254326	RFX3_1	-	24668
chr1	32354986	32354995	TEL2	-	30268
chr1	32892698	32892720	RFX3_1	-	32648
chr1	33593195	33593204	TEL2	+	46486
chr1	34966227	34966247	REST	+	254410
chr1	34966228	34966246	REST	+	254410
chr1	35175331	35175351	REST	+	45306
chr1	35175332	35175350	REST	+	45306
chr1	35390571	35390591	REST	-	19598
chr1	35390572	35390590	REST	-	19598
chr1	35390619	35390639	REST	-	19646
chr1	35390620	35390638	REST	-	19646
chr1	36641219	36641241	RFX3_1	+	19428
chr1	37390000	37390020	REST	-	109833
chr1	37390001	37390019	REST	-	109833
chr1	37432056	37432076	REST	-	67777
chr1	37432057	37432075	REST	-	67777
chr1	37486460	37486480	REST	-	13373
chr1	37486461	37486479	REST	-	13373
chr1	37721198	37721218	REST	+	218910
chr1	37721199	37721217	REST	+	218910
chr1	37876518	37876538	REST	+	63590
chr1	37876519	37876537	REST	+	63590
chr1	38541908	38541928	REST	-	29469
chr1	38541909	38541927	REST	-	29469
chr1	38993145	38993158	ATF3	-	332343
chr1	39564393	39564415	RFX3_1	+	17316
chr1	39662781	39662790	TEL2	+	115697
chr1	39991592	39991601	TEL2	+	34279
chr1	40516828	40516850	RFX3_1	+	10585
chr1	41174862	41174871	TEL2	+	17625
chr1	42088873	42088882	TEL2	-	138534
chr1	42128069	42128082	ATF3	-	177732
chr1	42276317	42276337	REST	-	108050
chr1	42276318	42276336	REST	-	108050
chr1	42421200	42421213	ATF3	-	36829
chr1	43665018	43665027	TEL2	+	27022
chr1	45060920	45060938	REST	-	79169
chr1	47201565	47201585	REST	-	16840
chr1	47201566	47201584	REST	-	16840
chr1	50717643	50717665	RFX3_1	+	148073
chr1	50733921	50733941	REST	-	155187
chr1	50733922	50733940	REST	-	155187
chr1	50774702	50774722	REST	-	114406
chr1	50774703	50774721	REST	-	114406
chr1	50799818	50799840	RFX3_1	-	89289
chr1	51190455	51190464	TEL2	-	235476
chr1	51887817	51887839	RFX3_1	-	77044
chr1	52082741	52082754	ATF3	-	97753
chr1	52329216	52329225	TEL2	-	15388
chr1	54127477	54127495	REST	-	72390
chr1	54821775	54821797	RFX3_1	-	50192
chr1	56991324	56991333	TEL2	-	53928
chr1	57030828	57030837	TEL2	-	14424
chr1	58756531	58756551	REST	-	40331
chr1	58756532	58756550	REST	-	40331
chr1	59221404	59221413	TEL2	-	28376
chr1	59239246	59239255	TEL2	-	10534
chr1	59473705	59473727	RFX3_1	-	223932
chr1	61212100	61212122	RFX3_1	+	335422
chr1	64358935	64358948	ATF3	+	119252
chr1	65329935	65329944	TEL2	-	102247
chr1	65775599	65775619	REST	+	45233
chr1	65775600	65775618	REST	+	45233
chr1	65925210	65925219	TEL2	+	38816
chr1	66817811	66817833	RFX3_1	+	20030
chr1	66840429	66840451	RFX3_1	+	42648
chr1	71534227	71534236	TEL2	-	12740
chr1	72503657	72503679	RFX3_1	-	244608
chr1	75118574	75118583	TEL2	-	20843
chr1	77560737	77560759	RFX3_1	-	124383
chr1	82331406	82331419	ATF3	+	65331
chr1	87240082	87240091	TEL2	+	69834
chr1	87597647	87597667	REST	+	196493
chr1	87597648	87597666	REST	+	196493
chr1	88657777	88657786	TEL2	+	492140
chr1	90223381	90223390	TEL2	+	64094
chr1	93521966	93521986	REST	+	22815
chr1	93521967	93521985	REST	+	22815
chr1	94167382	94167391	TEL2	-	19993
chr1	95850311	95850331	REST	+	150611
chr1	95850312	95850330	REST	+	150611
chr1	98293638	98293660	RFX3_1	-	92965
chr1	101644816	101644825	TEL2	+	57484
chr1	102197949	102197958	TEL2	-	264836
chr1	107543765	107543774	TEL2	+	55497
chr1	110802381	110802390	TEL2	+	49050
chr1	111289478	111289498	REST	-	71834
chr1	111289479	111289497	REST	-	71834
chr1	112407687	112407707	REST	+	109508
chr1	112407688	112407706	REST	+	109508
chr1	112626310	112626330	REST	+	93131
chr1	112626311	112626329	REST	+	93131
chr1	112715137	112715157	REST	+	181958
chr1	112715138	112715156	REST	+	181958
chr1	114651784	114651806	RFX3_1	-	43266
chr1	117047137	117047150	ATF3	-	66571
chr1	117087333	117087342	TEL2	-	26377
chr1	117420966	117420988	RFX3_1	+	31711
chr1	117636737	117636746	TEL2	-	27669
chr1	118115372	118115381	TEL2	+	33227
chr1	119471765	119471785	REST	-	60403
chr1	119471766	119471784	REST	-	60403
chr1	120178652	120178661	TEL2	-	11733
chr1	144533783	144533796	ATF3	+	81169
chr1	144991921	144991930	TEL2	-	59894
chr1	144995817	144995826	TEL2	-	63790
chr1	145030086	145030099	ATF3	+	66314
chr1	145661487	145661496	TEL2	+	50456
chr1	150584050	150584072	RFX3_1	-	17547
chr1	152020733	152020742	TEL2	-	11227
chr1	153571445	153571467	RFX3_1	-	14057
chr1	153861216	153861238	RFX3_1	-	34223
chr1	154810405	154810418	ATF3	-	21926
chr1	156384451	156384471	REST	-	14722
chr1	156384452	156384470	REST	-	14722
chr1	156415872	156415881	TEL2	-	16693
chr1	156621999	156622019	REST	+	10270
chr1	156627953	156627962	TEL2	+	16218
chr1	157087408	157087417	TEL2	-	17813
chr1	157373133	157373142	TEL2	-	149172
chr1	157776625	157776634	TEL2	-	13310
chr1	158065762	158065771	TEL2	+	83970
chr1	159859156	159859165	TEL2	-	10745
chr1	159880415	159880437	RFX3_1	-	10521
chr1	160398692	160398701	TEL2	+	28333
chr1	160398731	160398740	TEL2	+	28372
chr1	160444614	160444623	TEL2	-	48433
chr1	160520347	160520369	RFX3_1	-	27307
chr1	160538098	160538107	TEL2	-	11203
chr1	160635741	160635750	TEL2	-	18665
chr1	160807517	160807526	TEL2	-	25170
chr1	165656096	165656105	TEL2	-	11799
chr1	166038831	166038851	REST	-	97116
chr1	166038832	166038850	REST	-	97116
chr1	166877220	166877229	TEL2	-	31571
chr1	167270752	167270774	RFX3_1	+	80698
chr1	167587013	167587022	TEL2	+	12456
chr1	170084245	170084265	REST	+	30932
chr1	172362805	172362818	ATF3	+	27016
chr1	172578899	172578921	RFX3_1	+	49274
chr1	173194262	173194271	TEL2	-	17796
chr1	174670310	174670328	REST	+	253108
chr1	174758839	174758861	RFX3_1	+	210041
chr1	175111193	175111215	RFX3_1	-	50744
chr1	175567333	175567342	TEL2	-	145414
chr1	175694983	175695003	REST	-	17758
chr1	175694984	175695002	REST	-	17758
chr1	177547740	177547760	REST	-	391299
chr1	178381116	178381125	TEL2	+	101091
chr1	179098951	179098960	TEL2	+	47844
chr1	181118919	181118928	TEL2	+	61286
chr1	181407370	181407379	TEL2	+	45311
chr1	181473887	181473909	RFX3_1	+	21213
chr1	182118681	182118703	RFX3_1	-	87846
chr1	182395683	182395705	RFX3_1	+	23561
chr1	183573575	183573588	ATF3	-	13843
chr1	183658983	183659001	REST	-	36545
chr1	183925984	183925993	TEL2	-	80874
chr1	193039676	193039685	TEL2	+	11129
chr1	197945710	197945728	REST	+	64085
chr1	198168403	198168412	TEL2	+	42300
chr1	198757963	198757985	RFX3_1	+	149877
chr1	200098877	200098886	TEL2	+	86929
chr1	200276544	200276564	REST	-	102611
chr1	200276545	200276563	REST	-	102611
chr1	201476347	201476360	ATF3	-	10653
chr1	201504367	201504376	TEL2	-	38671
chr1	202004081	202004094	ATF3	+	24398
chr1	202407906	202407919	ATF3	-	96819
chr1	202626538	202626558	REST	-	53002
chr1	202662271	202662291	REST	-	17269
chr1	202662272	202662290	REST	-	17269
chr1	203651936	203651958	RFX3_1	+	56033
chr1	204435437	204435459	RFX3_1	-	24025
chr1	205257576	205257585	TEL2	-	33302
chr1	205419054	205419063	TEL2	-	27845
chr1	205428255	205428275	REST	-	37052
chr1	205428256	205428274	REST	-	37052
chr1	207588134	207588147	ATF3	+	39504
chr1	208058788	208058810	RFX3_1	-	25883
chr1	208825780	208825802	RFX3_1	-	408127
chr1	209212915	209212924	TEL2	+	389248
chr1	209323646	209323666	REST	+	278511
chr1	209323647	209323665	REST	+	278511
chr1	209942976	209942985	TEL2	+	13587
chr1	210023874	210023887	ATF3	+	22569
chr1	210306125	210306145	REST	+	100059
chr1	210306126	210306144	REST	+	100059
chr1	211478546	211478559	ATF3	+	21404
chr1	211695067	211695087	REST	-	28819
chr1	211695068	211695086	REST	-	28819
chr1	212662043	212662056	ATF3	+	55821
chr1	212732402	212732415	ATF3	+	49561
chr1	212732427	212732440	ATF3	+	49536
chr1	212740196	212740205	TEL2	+	41769
chr1	212856800	212856809	TEL2	-	16522
chr1	214296617	214296630	ATF3	+	134780
chr1	214601309	214601318	TEL2	-	123710
chr1	219491214	219491236	RFX3_1	+	144034
chr1	219559447	219559460	ATF3	+	212262
chr1	219650259	219650268	TEL2	+	303072
chr1	220906526	220906535	TEL2	+	15145
chr1	221967762	221967775	ATF3	-	52253
chr1	223816082	223816091	TEL2	-	37349
chr1	224927898	224927907	TEL2	+	123724
chr1	225632738	225632747	TEL2	-	16928
chr1	225655520	225655529	TEL2	-	39710
chr1	226539583	226539592	TEL2	-	42139
chr1	226841232	226841241	TEL2	-	85639
chr1	226899020	226899042	RFX3_1	-	27844
chr1	226899840	226899853	ATF3	-	27029
chr1	227559875	227559897	RFX3_1	-	54061
chr1	229335790	229335799	TEL2	+	71014
chr1	229389557	229389566	TEL2	+	17247
chr1	230348254	230348263	TEL2	+	145303
chr1	231027459	231027468	TEL2	-	23162
chr1	231028021	231028030	TEL2	-	23724
chr1	232929841	232929850	TEL2	+	10792
chr1	234398830	234398852	RFX3_1	+	110372
chr1	234908315	234908324	TEL2	-	163049
chr1	234980386	234980395	TEL2	-	235120
chr1	235184064	235184077	ATF3	-	108185
chr1	236051552	236051565	ATF3	-	21339
chr1	236320109	236320118	TEL2	+	14282
chr1	241487005	241487025	REST	-	33462
chr1	241487006	241487024	REST	-	33462
chr1	244138173	244138193	REST	+	76377
chr1	245183423	245183432	TEL2	+	50257
chr1	245970927	245970936	TEL2	+	652645
chr1	247570845	247570854	TEL2	+	10501
chr10	370090	370099	TEL2	+	188671
chr10	1685835	1685855	REST	-	93824
chr10	1685836	1685854	REST	-	93824
chr10	3803819	3803828	TEL2	-	23649
chr10	3916100	3916122	RFX3_1	-	88639
chr10	3944715	3944728	ATF3	-	117249
chr10	4183842	4183862	REST	-	356380
chr10	4183843	4183861	REST	-	356380
chr10	6183283	6183296	ATF3	+	52341
chr10	6317353	6317362	TEL2	+	72518
chr10	6317377	6317386	TEL2	+	72542
chr10	6512465	6512487	RFX3_1	-	109777
chr10	6516032	6516041	TEL2	-	106217
chr10	9384989	9385011	RFX3_1	+	1288334
chr10	11155385	11155407	RFX3_1	+	108138
chr10	11187553	11187562	TEL2	+	140299
chr10	11220803	11220825	RFX3_1	+	173556
chr10	11917056	11917078	RFX3_1	+	51671
chr10	12490811	12490820	TEL2	+	99233
chr10	12577101	12577110	TEL2	+	185523
chr10	12648151	12648164	ATF3	+	256575
chr10	14417190	14417199	TEL2	-	44329
chr10	14690390	14690412	RFX3_1	-	126494
chr10	16654437	16654457	REST	-	90444
chr10	16654438	16654456	REST	-	90444
chr10	21695940	21695949	TEL2	-	90268
chr10	22311867	22311876	TEL2	-	19222
chr10	23460399	23460419	REST	+	21050
chr10	23460400	23460418	REST	+	21050
chr10	24115513	24115533	REST	+	382196
chr10	24115514	24115532	REST	+	382196
chr10	24608625	24608647	RFX3_1	+	110917
chr10	25171489	25171498	TEL2	-	70039
chr10	26656925	26656945	REST	+	70330
chr10	26656926	26656944	REST	+	70330
chr10	26832973	26832982	TEL2	+	105712
chr10	27026884	27026893	TEL2	+	40294
chr10	27220309	27220318	TEL2	-	70298
chr10	30745348	30745357	TEL2	+	22403
chr10	30799746	30799768	RFX3_1	+	76808
chr10	30818582	30818591	TEL2	+	95637
chr10	32218449	32218458	TEL2	-	20600
chr10	32668461	32668470	TEL2	-	32320
chr10	33097493	33097511	REST	-	126983
chr10	35484776	35484789	ATF3	+	69014
chr10	43779973	43779993	REST	-	17617
chr10	43779974	43779992	REST	-	17617
chr10	43782953	43782962	TEL2	-	20591
chr10	43844007	43844016	TEL2	+	23080
chr10	43892835	43892844	TEL2	-	11816
chr10	43947499	43947508	TEL2	-	42848
chr10	44512462	44512484	RFX3_1	+	275724
chr10	47058516	47058525	TEL2	+	25013
chr10	49732491	49732509	REST	+	122814
chr10	49842088	49842097	TEL2	-	18468
chr10	50385605	50385614	TEL2	-	10797
chr10	50465317	50465339	RFX3_1	+	41858
chr10	50801181	50801190	TEL2	+	17161
chr10	59908897	59908917	REST	-	118786
chr10	59908898	59908916	REST	-	118786
chr10	61025104	61025124	REST	+	88767
chr10	61025105	61025123	REST	+	88767
chr10	63464182	63464204	RFX3_1	+	41475
chr10	64392013	64392022	TEL2	+	111811
chr10	64397966	64397975	TEL2	+	117764
chr10	67940636	67940645	TEL2	+	745151
chr10	69523802	69523811	TEL2	-	74130
chr10	70804107	70804116	TEL2	+	43716
chr10	71402749	71402767	REST	+	12756
chr10	71494988	71494997	TEL2	+	66651
chr10	72091629	72091638	TEL2	-	48184
chr10	72459580	72459589	TEL2	+	27026
chr10	73291505	73291514	TEL2	+	134819
chr10	73404266	73404275	TEL2	-	93310
chr10	73555163	73555183	REST	-	21837
chr10	73555164	73555182	REST	-	21837
chr10	75936628	75936641	ATF3	+	25692
chr10	76497969	76497982	ATF3	+	88195
chr10	76737865	76737874	TEL2	-	80402
chr10	79088336	79088356	REST	-	309230
chr10	79088337	79088355	REST	-	309230
chr10	79382724	79382733	TEL2	-	14848
chr10	79731133	79731142	TEL2	-	44790
chr10	80733416	80733425	TEL2	+	95371
chr10	81045273	81045282	TEL2	+	61942
chr10	81077673	81077682	TEL2	+	29542
chr10	82203612	82203621	TEL2	+	10421
chr10	83738173	83738193	REST	+	100741
chr10	83738174	83738192	REST	+	100741
chr10	85440458	85440480	RFX3_1	+	458715
chr10	86051312	86051332	REST	+	37087
chr10	86051313	86051331	REST	+	37087
chr10	87372263	87372272	TEL2	-	753982
chr10	87963442	87963462	REST	-	162797
chr10	87963443	87963461	REST	-	162797
chr10	88018445	88018458	ATF3	-	107798
chr10	88066608	88066628	REST	-	59631
chr10	88066609	88066627	REST	-	59631
chr10	88114768	88114777	TEL2	-	11477
chr10	89851637	89851646	TEL2	+	228447
chr10	90147063	90147085	RFX3_1	-	196007
chr10	90152169	90152178	TEL2	-	190908
chr10	92381519	92381539	REST	-	236141
chr10	92381520	92381538	REST	-	236141
chr10	94147260	94147280	REST	+	96351
chr10	94147261	94147279	REST	+	96351
chr10	94875458	94875467	TEL2	+	41816
chr10	94881254	94881272	REST	+	47617
chr10	94959081	94959090	TEL2	+	125439
chr10	95826335	95826355	REST	+	22484
chr10	95826336	95826354	REST	+	22484
chr10	96943093	96943102	TEL2	+	10859
chr10	97171624	97171644	REST	-	29302
chr10	97171625	97171643	REST	-	29302
chr10	97518560	97518569	TEL2	+	47029
chr10	97849994	97850003	TEL2	+	39473
chr10	98004419	98004432	ATF3	-	26907
chr10	98262761	98262783	RFX3_1	-	10910
chr10	98841578	98841598	REST	+	100548
chr10	98841579	98841597	REST	+	100548
chr10	99173925	99173947	RFX3_1	+	12090
chr10	99815821	99815841	REST	-	25247
chr10	99815822	99815840	REST	-	25247
chr10	100059262	100059282	REST	-	31266
chr10	100059263	100059281	REST	-	31266
chr10	100091901	100091914	ATF3	-	63901
chr10	100100250	100100272	RFX3_1	-	72255
chr10	102330750	102330759	TEL2	+	35114
chr10	102440670	102440690	REST	+	64787
chr10	102440671	102440689	REST	+	64787
chr10	102632172	102632190	REST	+	40144
chr10	102840886	102840906	REST	+	19898
chr10	102840887	102840905	REST	+	19898
chr10	104121656	104121676	REST	+	33765
chr10	104121657	104121675	REST	+	33765
chr10	104533926	104533948	RFX3_1	+	30211
chr10	104814205	104814227	RFX3_1	+	136142
chr10	105025666	105025686	REST	+	11243
chr10	105025667	105025685	REST	+	11243
chr10	105496636	105496658	RFX3_1	-	118516
chr10	105537070	105537083	ATF3	-	78087
chr10	106584348	106584366	REST	+	183499
chr10	106584375	106584395	REST	+	183527
chr10	106584376	106584394	REST	+	183527
chr10	107597843	107597865	RFX3_1	+	1196996
chr10	110729955	110729975	REST	-	953345
chr10	110729956	110729974	REST	-	953345
chr10	112296050	112296059	TEL2	+	31394
chr10	112533850	112533863	ATF3	+	97696
chr10	112562615	112562628	ATF3	+	68931
chr10	112993380	112993400	REST	+	156601
chr10	112993381	112993399	REST	+	156601
chr10	113899985	113900007	RFX3_1	-	43540
chr10	114929903	114929925	RFX3_1	+	219906
chr10	115141813	115141822	TEL2	+	168772
chr10	115336784	115336804	REST	+	26205
chr10	115336785	115336803	REST	+	26205
chr10	115859139	115859148	TEL2	+	55338
chr10	116021016	116021025	TEL2	+	22008
chr10	116218880	116218889	TEL2	-	54370
chr10	116231335	116231344	TEL2	-	55345
chr10	116570920	116570929	TEL2	+	10578
chr10	121484635	121484644	TEL2	+	73758
chr10	121768784	121768806	RFX3_1	+	116711
chr10	122273719	122273739	REST	+	57264
chr10	122273720	122273738	REST	+	57264
chr10	124133933	124133946	ATF3	+	17879
chr10	124545983	124546003	REST	-	59697
chr10	124545984	124546002	REST	-	59697
chr10	125282615	125282624	TEL2	+	143251
chr10	125374603	125374623	REST	+	51257
chr10	125374604	125374622	REST	+	51257
chr10	126308018	126308027	TEL2	-	124907
chr10	126339615	126339624	TEL2	-	93310
chr10	126605315	126605328	ATF3	+	25370
chr10	127729760	127729780	REST	+	144663
chr10	127850063	127850083	REST	-	227053
chr10	127850064	127850082	REST	-	227053
chr10	129718319	129718328	TEL2	-	27113
chr10	131667301	131667323	RFX3_1	-	94778
chr10	132536090	132536110	REST	-	573883
chr10	132536091	132536109	REST	-	573883
chr10	132722567	132722587	REST	-	387406
chr10	133152845	133152865	REST	-	42872
chr10	133473625	133473638	ATF3	+	274328
chr11	1404637	1404650	ATF3	+	27738
chr11	2488734	2488743	TEL2	+	22518
chr11	2555190	2555203	ATF3	+	88976
chr11	6424113	6424126	ATF3	+	12476
chr11	7098526	7098546	REST	+	11628
chr11	7098527	7098545	REST	+	11628
chr11	7780680	7780689	TEL2	-	37804
chr11	8350122	8350135	ATF3	-	59947
chr11	8753368	8753381	ATF3	+	49380
chr11	9623089	9623098	TEL2	+	27866
chr11	10846604	10846613	TEL2	-	16027
chr11	11265915	11265924	TEL2	-	108984
chr11	11575319	11575328	TEL2	-	68237
chr11	12886469	12886491	RFX3_1	+	144489
chr11	13227188	13227197	TEL2	+	72132
chr11	14600237	14600246	TEL2	-	58251
chr11	17229531	17229540	TEL2	-	38182
chr11	17784095	17784108	ATF3	+	26607
chr11	18791586	18791595	TEL2	-	21798
chr11	19681926	19681935	TEL2	+	362171
chr11	19852648	19852657	TEL2	+	191449
chr11	22802757	22802779	RFX3_1	-	48613
chr11	27742222	27742242	REST	-	61037
chr11	27742223	27742241	REST	-	61037
chr11	27861195	27861204	TEL2	-	180004
chr11	30364617	30364639	RFX3_1	+	19980
chr11	33522580	33522600	REST	+	41286
chr11	33522581	33522599	REST	+	41286
chr11	35105239	35105261	RFX3_1	+	55166
chr11	35109522	35109531	TEL2	+	50890
chr11	35313984	35314006	RFX3_1	-	127614
chr11	35335027	35335036	TEL2	-	106578
chr11	35511323	35511332	TEL2	-	35848
chr11	41330967	41330976	TEL2	-	150214
chr11	43304921	43304930	TEL2	+	28579
chr11	44618376	44618385	TEL2	+	31240
chr11	45119627	45119647	REST	+	49256
chr11	45119628	45119646	REST	+	49256
chr11	45231860	45231869	TEL2	+	62971
chr11	45565574	45565594	REST	-	121621
chr11	45565575	45565593	REST	-	121621
chr11	45602145	45602165	REST	-	85050
chr11	45602146	45602164	REST	-	85050
chr11	47416406	47416424	REST	+	13630
chr11	47942154	47942176	RFX3_1	+	59944
chr11	60829154	60829163	TEL2	+	40771
chr11	60838855	60838864	TEL2	+	31070
chr11	60882494	60882503	TEL2	+	12569
chr11	60888399	60888421	RFX3_1	+	18481
chr11	61334861	61334881	REST	-	13472
chr11	61334862	61334880	REST	-	13472
chr11	61540229	61540238	TEL2	+	17373
chr11	62272767	62272789	RFX3_1	-	41553
chr11	63655947	63655956	TEL2	-	28364
chr11	63656508	63656530	RFX3_1	-	27796
chr11	63719992	63720001	TEL2	+	13555
chr11	64037459	64037468	TEL2	-	14712
chr11	64422419	64422428	TEL2	+	64142
chr11	64465193	64465215	RFX3_1	-	25455
chr11	64745310	64745330	REST	-	17712
chr11	64745311	64745329	REST	-	17712
chr11	65189721	65189734	ATF3	+	35687
chr11	65255015	65255037	RFX3_1	+	37521
chr11	65255277	65255299	RFX3_1	+	37259
chr11	67085302	67085324	RFX3_1	+	14395
chr11	68180589	68180611	RFX3_1	+	47585
chr11	68351644	68351653	TEL2	+	100334
chr11	69152223	69152232	TEL2	+	90606
chr11	70300676	70300685	TEL2	+	56069
chr11	70370800	70370809	TEL2	+	126193
chr11	70426726	70426746	REST	+	182125
chr11	70426727	70426745	REST	+	182125
chr11	70496579	70496599	REST	+	251978
chr11	70496580	70496598	REST	+	251978
chr11	70496615	70496635	REST	+	252014
chr11	70496616	70496634	REST	+	252014
chr11	71200429	71200438	TEL2	+	36217
chr11	72323851	72323871	REST	-	29642
chr11	72323852	72323870	REST	-	29642
chr11	72462961	72462970	TEL2	-	29563
chr11	72953576	72953585	TEL2	+	21989
chr11	74407416	74407438	RFX3_1	-	34758
chr11	74925592	74925612	REST	+	26347
chr11	74925593	74925611	REST	+	26347
chr11	75186648	75186657	TEL2	-	44979
chr11	75203452	75203461	TEL2	-	33142
chr11	75209257	75209270	ATF3	-	27335
chr11	75365458	75365467	TEL2	-	14016
chr11	75365602	75365624	RFX3_1	-	13865
chr11	75999413	75999422	TEL2	-	81844
chr11	76435399	76435419	REST	-	53619
chr11	76435400	76435418	REST	-	53619
chr11	78572234	78572254	REST	-	286336
chr11	78673287	78673309	RFX3_1	-	387390
chr11	79026559	79026579	REST	-	125125
chr11	79026560	79026578	REST	-	125125
chr11	79952763	79952783	REST	-	801079
chr11	80184807	80184816	TEL2	-	1033117
chr11	80782165	80782178	ATF3	-	1630477
chr11	84792344	84792366	RFX3_1	-	545958
chr11	86930588	86930606	REST	+	181712
chr11	88437866	88437884	REST	-	358940
chr11	92289781	92289801	REST	+	204530
chr11	93356497	93356515	REST	+	38309
chr11	94886170	94886192	RFX3_1	+	63208
chr11	94987603	94987616	ATF3	-	23364
chr11	95948566	95948575	TEL2	-	127773
chr11	100781632	100781641	TEL2	+	81174
chr11	102158944	102158957	ATF3	+	29230
chr11	102301534	102301543	TEL2	-	22236
chr11	105544011	105544031	REST	+	63222
chr11	105544012	105544030	REST	+	63222
chr11	106914502	106914515	ATF3	-	25338
chr11	108031838	108031847	TEL2	+	39585
chr11	109871005	109871027	RFX3_1	+	93070
chr11	111317440	111317449	TEL2	-	65634
chr11	112192599	112192608	TEL2	-	61021
chr11	112356178	112356200	RFX3_1	-	224607
chr11	112491599	112491617	REST	+	340360
chr11	112605117	112605137	REST	+	226841
chr11	112605118	112605136	REST	+	226841
chr11	113862068	113862088	REST	+	13857
chr11	113862069	113862087	REST	+	13857
chr11	114030813	114030822	TEL2	+	99530
chr11	115547113	115547135	RFX3_1	-	171884
chr11	115740621	115740634	ATF3	-	365387
chr11	115790360	115790373	ATF3	-	415126
chr11	115944788	115944810	RFX3_1	-	569559
chr11	116250332	116250352	REST	-	393371
chr11	116250333	116250351	REST	-	393371
chr11	116476426	116476446	REST	-	167277
chr11	116476427	116476445	REST	-	167277
chr11	117467988	117468008	REST	-	199977
chr11	117467989	117468007	REST	-	199977
chr11	118574465	118574487	RFX3_1	-	24096
chr11	119349772	119349781	TEL2	-	55531
chr11	119352486	119352499	ATF3	-	58247
chr11	119352650	119352668	REST	-	58414
chr11	119364617	119364637	REST	-	70382
chr11	119389666	119389686	REST	-	95431
chr11	119389667	119389685	REST	-	95431
chr11	119486385	119486394	TEL2	-	113045
chr11	119537344	119537357	ATF3	-	62084
chr11	119645070	119645090	REST	-	45646
chr11	119645071	119645089	REST	-	45646
chr11	120611278	120611287	TEL2	+	80255
chr11	120710960	120710969	TEL2	+	179937
chr11	121243993	121244002	TEL2	+	78914
chr11	121353342	121353351	TEL2	+	30435
chr11	123080400	123080422	RFX3_1	-	14405
chr11	123327986	123327995	TEL2	+	68537
chr11	125149777	125149799	RFX3_1	+	115230
chr11	125954071	125954080	TEL2	-	20889
chr11	126431368	126431388	REST	+	205839
chr11	126431369	126431387	REST	+	205839
chr11	128188912	128188921	TEL2	-	203288
chr11	128235185	128235205	REST	-	157009
chr11	128235186	128235204	REST	-	157009
chr11	128341470	128341479	TEL2	-	50730
chr11	128449859	128449868	TEL2	-	57659
chr11	131770091	131770100	TEL2	+	529725
chr11	132028122	132028131	TEL2	-	784910
chr11	132047182	132047202	REST	-	765844
chr11	132047183	132047201	REST	-	765844
chr11	133818197	133818210	ATF3	-	102812
chr11	133838387	133838407	REST	+	100422
chr11	133878608	133878621	ATF3	+	60205
chr11	133904026	133904039	ATF3	+	34787
chr11	134446655	134446677	RFX3_1	-	164855
chr12	794714	794736	RFX3_1	-	21971
chr12	1940414	1940434	REST	+	10992
chr12	2322719	2322741	RFX3_1	+	160315
chr12	2862001	2862021	REST	+	42096
chr12	2862002	2862020	REST	+	42096
chr12	3601540	3601560	REST	+	111036
chr12	3601541	3601559	REST	+	111036
chr12	4938792	4938801	TEL2	+	20455
chr12	5069887	5069909	RFX3_1	+	50826
chr12	6536302	6536324	RFX3_1	+	17737
chr12	7984940	7984949	TEL2	-	40550
chr12	8261601	8261623	RFX3_1	+	14615
chr12	11653682	11653702	REST	-	105195
chr12	11653683	11653701	REST	-	105195
chr12	11653742	11653762	REST	-	105255
chr12	11653743	11653761	REST	-	105255
chr12	11697685	11697694	TEL2	+	105098
chr12	11733206	11733215	TEL2	+	69577
chr12	12059465	12059474	TEL2	+	164932
chr12	12186100	12186122	RFX3_1	+	38290
chr12	12808951	12808973	RFX3_1	-	40158
chr12	12837916	12837936	REST	-	11194
chr12	12837917	12837935	REST	-	11194
chr12	13027144	13027153	TEL2	+	16807
chr12	14302025	14302047	RFX3_1	-	169015
chr12	14393168	14393177	TEL2	+	125438
chr12	14556813	14556835	RFX3_1	+	38214
chr12	15101855	15101864	TEL2	-	10397
chr12	24872564	24872573	TEL2	-	183440
chr12	26451778	26451791	ATF3	+	103516
chr12	27975134	27975143	TEL2	+	41952
chr12	39499171	39499191	REST	-	199762
chr12	39499172	39499190	REST	-	199762
chr12	40919064	40919073	TEL2	+	300256
chr12	41916034	41916043	TEL2	+	333789
chr12	42863469	42863478	TEL2	-	14323
chr12	46049205	46049227	RFX3_1	+	74403
chr12	46610203	46610212	TEL2	-	53000
chr12	46611936	46611945	TEL2	-	51267
chr12	47670809	47670818	TEL2	+	60762
chr12	47802210	47802219	TEL2	+	192163
chr12	48136237	48136246	TEL2	-	16647
chr12	49514976	49514985	TEL2	-	10301
chr12	49595074	49595096	RFX3_1	-	11979
chr12	51925616	51925638	RFX3_1	+	59392
chr12	52316681	52316690	TEL2	+	10573
chr12	53135343	53135363	REST	-	35775
chr12	53135344	53135362	REST	-	35775
chr12	54090171	54090193	RFX3_1	-	20074
chr12	54207115	54207124	TEL2	-	85813
chr12	54704926	54704948	RFX3_1	+	13936
chr12	57424999	57425008	TEL2	-	14660
chr12	57548707	57548716	TEL2	+	26430
chr12	63034772	63034781	TEL2	-	37563
chr12	66680093	66680102	TEL2	+	16237
chr12	67587670	67587690	REST	+	75380
chr12	67587671	67587689	REST	+	75380
chr12	68024689	68024698	TEL2	+	17818
chr12	68024773	68024795	RFX3_1	+	17727
chr12	68849902	68849911	TEL2	-	123746
chr12	68985692	68985701	TEL2	+	18922
chr12	69224078	69224087	TEL2	+	22112
chr12	71313497	71313517	REST	-	130798
chr12	71313498	71313516	REST	-	130798
chr12	76577551	76577571	REST	-	98824
chr12	77527520	77527540	REST	-	68171
chr12	77527521	77527539	REST	-	68171
chr12	82987807	82987829	RFX3_1	+	93115
chr12	85969686	85969695	TEL2	-	260627
chr12	90329781	90329790	TEL2	-	279942
chr12	90647739	90647761	RFX3_1	-	597907
chr12	92757650	92757659	TEL2	+	60080
chr12	92899920	92899929	TEL2	-	78001
chr12	93367662	93367671	TEL2	-	44560
chr12	93578307	93578316	TEL2	+	193389
chr12	93930773	93930782	TEL2	+	35524
chr12	94242694	94242703	TEL2	+	171548
chr12	94568498	94568507	TEL2	+	26004
chr12	94598804	94598813	TEL2	+	56310
chr12	94638757	94638766	TEL2	+	96263
chr12	94940121	94940143	RFX3_1	-	86369
chr12	95273531	95273551	REST	-	123947
chr12	96895052	96895061	TEL2	-	100691
chr12	98898396	98898405	TEL2	+	10950
chr12	99147887	99147909	RFX3_1	+	108821
chr12	99525870	99525892	RFX3_1	+	486804
chr12	100933170	100933190	REST	+	34308
chr12	100933171	100933189	REST	+	34308
chr12	101220299	101220319	REST	+	31936
chr12	101220300	101220318	REST	+	31936
chr12	102404655	102404664	TEL2	-	51239
chr12	103200557	103200577	REST	-	110813
chr12	103200558	103200576	REST	-	110813
chr12	103218419	103218439	REST	-	92951
chr12	103218420	103218438	REST	-	92951
chr12	103228030	103228050	REST	-	83340
chr12	103228031	103228049	REST	-	83340
chr12	104680410	104680423	ATF3	+	17093
chr12	104917308	104917317	TEL2	+	66621
chr12	105751033	105751042	TEL2	+	26624
chr12	106293564	106293573	TEL2	-	240242
chr12	107712011	107712020	TEL2	-	224381
chr12	107713221	107713239	REST	-	225596
chr12	108398375	108398395	REST	+	125125
chr12	108513194	108513216	RFX3_1	+	10305
chr12	108588566	108588586	REST	+	65066
chr12	108588567	108588585	REST	+	65066
chr12	108608453	108608473	REST	+	84953
chr12	108608454	108608472	REST	+	84953
chr12	108776071	108776091	REST	-	61643
chr12	108776072	108776090	REST	-	61643
chr12	108862279	108862299	REST	+	46761
chr12	108862280	108862298	REST	+	46761
chr12	109016386	109016395	TEL2	-	11279
chr12	109016398	109016420	RFX3_1	-	11260
chr12	109548880	109548902	RFX3_1	+	13493
chr12	109696952	109696972	REST	-	50062
chr12	109696953	109696971	REST	-	50062
chr12	110174624	110174644	REST	+	22448
chr12	110174625	110174643	REST	+	22448
chr12	111107055	111107064	TEL2	-	20557
chr12	111494674	111494683	TEL2	+	22851
chr12	111494736	111494745	TEL2	+	22913
chr12	111494881	111494890	TEL2	+	23058
chr12	112463959	112463968	TEL2	+	12812
chr12	114039676	114039696	REST	-	129810
chr12	114039677	114039695	REST	-	129810
chr12	116504650	116504659	TEL2	-	210336
chr12	116632910	116632919	TEL2	-	82076
chr12	116797014	116797027	ATF3	-	82030
chr12	117222249	117222271	RFX3_1	+	46165
chr12	117257418	117257431	ATF3	-	61807
chr12	117296039	117296059	REST	-	23182
chr12	117296040	117296058	REST	-	23182
chr12	117299318	117299331	ATF3	-	19907
chr12	117461867	117461885	REST	-	75374
chr12	118558800	118558809	TEL2	+	15065
chr12	118870108	118870128	REST	+	55761
chr12	119071070	119071090	REST	+	256723
chr12	119071071	119071089	REST	+	256723
chr12	119083215	119083235	REST	+	268868
chr12	119083216	119083234	REST	+	268868
chr12	119151975	119151997	RFX3_1	+	267313
chr12	119360398	119360418	REST	+	58891
chr12	119499205	119499225	REST	+	79916
chr12	119499206	119499224	REST	+	79916
chr12	119950872	119950892	REST	+	80381
chr12	119966231	119966251	REST	+	65022
chr12	119966232	119966250	REST	+	65022
chr12	120450311	120450333	RFX3_1	+	22675
chr12	121974244	121974266	RFX3_1	-	44664
chr12	122125083	122125092	TEL2	-	17528
chr12	122669292	122669301	TEL2	-	10551
chr12	122729463	122729472	TEL2	-	17400
chr12	124418798	124418820	RFX3_1	-	38353
chr12	124422921	124422930	TEL2	-	34237
chr12	124758308	124758321	ATF3	+	15395
chr12	124877092	124877101	TEL2	+	103387
chr12	124951005	124951025	REST	-	100994
chr12	125027919	125027928	TEL2	-	24086
chr12	125179019	125179028	TEL2	-	127014
chr12	125721856	125721869	ATF3	+	89299
chr12	125765257	125765266	TEL2	+	45900
chr12	129094588	129094608	REST	-	213942
chr12	129094589	129094607	REST	-	213942
chr12	129534646	129534666	REST	+	196576
chr12	129534647	129534665	REST	+	196576
chr12	129604269	129604289	REST	+	266199
chr12	129604270	129604288	REST	+	266199
chr12	130966113	130966135	RFX3_1	-	36285
chr12	131037331	131037351	REST	-	34932
chr12	131037332	131037350	REST	-	34932
chr12	131875164	131875184	REST	+	320457
chr12	131875165	131875183	REST	+	320457
chr12	132077668	132077677	TEL2	+	117959
chr12	132102991	132103011	REST	+	92630
chr12	132102992	132103010	REST	+	92630
chr12	132550970	132550979	TEL2	-	77905
chr12	133007114	133007123	TEL2	+	60038
chr12	133021746	133021755	TEL2	+	45406
chr13	21552518	21552540	RFX3_1	-	75617
chr13	22688951	22688964	ATF3	+	443743
chr13	22689344	22689353	TEL2	+	444134
chr13	24270168	24270177	TEL2	+	125664
chr13	24270218	24270231	ATF3	+	125716
chr13	24317611	24317620	TEL2	+	145412
chr13	25192694	25192703	TEL2	+	61850
chr13	25192848	25192857	TEL2	+	61696
chr13	26312236	26312245	TEL2	-	312957
chr13	27103752	27103772	REST	+	28077
chr13	27103753	27103771	REST	+	28077
chr13	27441782	27441802	REST	-	106871
chr13	27441783	27441801	REST	-	106871
chr13	28622115	28622124	TEL2	-	52609
chr13	29699956	29699965	TEL2	+	302816
chr13	31586592	31586601	TEL2	+	79763
chr13	32739037	32739046	TEL2	+	133605
chr13	33366021	33366030	TEL2	+	205462
chr13	33491848	33491857	TEL2	+	98718
chr13	33685546	33685568	RFX3_1	-	94629
chr13	33761255	33761264	TEL2	-	18927
chr13	33769669	33769691	RFX3_1	-	10506
chr13	35487410	35487430	REST	+	29003
chr13	36857134	36857156	RFX3_1	-	14846
chr13	40690381	40690394	ATF3	+	460624
chr13	43882456	43882465	TEL2	+	285099
chr13	44361497	44361519	RFX3_1	-	92317
chr13	45707042	45707064	RFX3_1	+	12423
chr13	46786083	46786105	RFX3_1	-	29636
chr13	47527634	47527643	TEL2	-	56428
chr13	48652496	48652505	TEL2	-	16776
chr13	49227744	49227766	RFX3_1	+	53195
chr13	49227995	49228004	TEL2	+	52951
chr13	49343385	49343405	REST	+	62445
chr13	50680910	50680919	TEL2	+	91525
chr13	50698628	50698641	ATF3	+	109245
chr13	50858979	50858988	TEL2	+	269594
chr13	51305710	51305719	TEL2	-	112170
chr13	52108697	52108706	TEL2	+	49782
chr13	52339130	52339139	TEL2	-	39163
chr13	59965990	59965999	TEL2	-	772124
chr13	74339899	74339908	TEL2	-	368162
chr13	74340392	74340401	TEL2	-	367669
chr13	74565674	74565696	RFX3_1	-	142380
chr13	75149761	75149783	RFX3_1	-	441707
chr13	77963885	77963907	RFX3_1	-	62720
chr13	78596461	78596470	TEL2	-	46802
chr13	78712156	78712169	ATF3	-	162499
chr13	78712244	78712253	TEL2	-	162585
chr13	78772764	78772786	RFX3_1	-	223112
chr13	78995121	78995130	TEL2	-	182569
chr13	79163539	79163559	REST	-	14145
chr13	79163540	79163558	REST	-	14145
chr13	80022762	80022771	TEL2	+	32492
chr13	88151123	88151143	REST	+	173736
chr13	89893434	89893456	RFX3_1	+	1568576
chr13	91710485	91710505	REST	+	340439
chr13	94342622	94342642	REST	+	463555
chr13	95014904	95014917	ATF3	-	117025
chr13	98452763	98452776	ATF3	+	153159
chr13	99097805	99097814	TEL2	-	76531
chr13	99681344	99681366	RFX3_1	-	57304
chr13	99934958	99934967	TEL2	-	24281
chr13	100089392	100089405	ATF3	+	64229
chr13	100448647	100448667	REST	-	175520
chr13	100448648	100448666	REST	-	175520
chr13	100856095	100856104	TEL2	+	114831
chr13	103046853	103046875	RFX3_1	+	202421
chr13	103046914	103046936	RFX3_1	+	202360
chr13	105336338	105336358	REST	+	782216
chr13	105336339	105336357	REST	+	782216
chr13	105637024	105637033	TEL2	+	481536
chr13	107571599	107571608	TEL2	-	351090
chr13	109815561	109815579	REST	+	567071
chr13	110993466	110993475	TEL2	+	33840
chr13	111227939	111227952	ATF3	-	13875
chr13	113792426	113792448	RFX3_1	+	15325
chr13	114790251	114790260	TEL2	-	107839
chr14	20763410	20763419	TEL2	-	10738
chr14	20763516	20763529	ATF3	-	10630
chr14	21555798	21555820	RFX3_1	+	11286
chr14	22217347	22217360	ATF3	+	84057
chr14	22989920	22989929	TEL2	-	68218
chr14	23025278	23025287	TEL2	-	32860
chr14	23025345	23025358	ATF3	-	32791
chr14	23950745	23950765	REST	+	11858
chr14	23950746	23950764	REST	+	11858
chr14	31847421	31847430	TEL2	-	42362
chr14	32571436	32571445	TEL2	+	24946
chr14	33679707	33679725	REST	+	271258
chr14	34529732	34529741	TEL2	-	109453
chr14	35801048	35801061	ATF3	+	39481
chr14	39507982	39507991	TEL2	-	64450
chr14	50507326	50507335	TEL2	-	33093
chr14	50514220	50514229	TEL2	-	39987
chr14	50528567	50528576	TEL2	-	30789
chr14	53385316	53385325	TEL2	-	32494
chr14	53772899	53772908	TEL2	-	152858
chr14	55176274	55176287	ATF3	+	141951
chr14	55321103	55321112	TEL2	-	48434
chr14	55544067	55544089	RFX3_1	+	25717
chr14	55840673	55840682	TEL2	-	37898
chr14	57126890	57126912	RFX3_1	+	80391
chr14	58748044	58748066	RFX3_1	+	17166
chr14	59655370	59655383	ATF3	+	74782
chr14	59656738	59656760	RFX3_1	+	73409
chr14	59768358	59768380	RFX3_1	+	38211
chr14	59797369	59797382	ATF3	+	67217
chr14	61099171	61099180	TEL2	-	16979
chr14	61282397	61282406	TEL2	+	80943
chr14	61501313	61501335	RFX3_1	+	53493
chr14	61870249	61870258	TEL2	+	81739
chr14	65279406	65279419	ATF3	-	10453
chr14	65315139	65315152	ATF3	-	25280
chr14	65710900	65710909	TEL2	-	141643
chr14	66313385	66313407	RFX3_1	+	436087
chr14	69089721	69089730	TEL2	-	173234
chr14	69273895	69273917	RFX3_1	-	10947
chr14	69821661	69821670	TEL2	-	43355
chr14	70119860	70119869	TEL2	+	41555
chr14	70194777	70194799	RFX3_1	+	39045
chr14	70320186	70320204	REST	+	25918
chr14	70519894	70519914	REST	-	135882
chr14	70519895	70519913	REST	-	135882
chr14	70939627	70939640	ATF3	+	20760
chr14	71132362	71132371	TEL2	+	23863
chr14	71609297	71609306	TEL2	+	235180
chr14	71756475	71756484	TEL2	+	239562
chr14	72868524	72868537	ATF3	+	469375
chr14	72986012	72986021	TEL2	-	374792
chr14	74100498	74100520	RFX3_1	+	11068
chr14	74227047	74227056	TEL2	-	26844
chr14	75696976	75696985	TEL2	+	48500
chr14	76026249	76026262	ATF3	+	18684
chr14	77248252	77248261	TEL2	+	20022
chr14	77385256	77385278	RFX3_1	+	92543
chr14	77675217	77675237	REST	+	27126
chr14	77675218	77675236	REST	+	27126
chr14	78624607	78624627	REST	+	245456
chr14	78624608	78624626	REST	+	245456
chr14	78986383	78986403	REST	+	116320
chr14	78986384	78986402	REST	+	116320
chr14	78996588	78996608	REST	+	126525
chr14	78996589	78996607	REST	+	126525
chr14	79329680	79329700	REST	+	459617
chr14	79329681	79329699	REST	+	459617
chr14	82542103	82542123	REST	-	541909
chr14	82542104	82542122	REST	-	541909
chr14	82551336	82551356	REST	-	551142
chr14	89444303	89444323	REST	+	153336
chr14	89444304	89444322	REST	+	153336
chr14	89771963	89771985	RFX3_1	-	313519
chr14	89817889	89817898	TEL2	-	267600
chr14	89960571	89960593	RFX3_1	-	124911
chr14	89969941	89969963	RFX3_1	-	115541
chr14	90961792	90961812	REST	+	98476
chr14	90961793	90961811	REST	+	98476
chr14	91053966	91053984	REST	+	190649
chr14	91475352	91475372	REST	-	51630
chr14	91475353	91475371	REST	-	51630
chr14	91608702	91608711	TEL2	+	27728
chr14	91790178	91790196	REST	-	79336
chr14	91833636	91833658	RFX3_1	-	50540
chr14	91840090	91840099	TEL2	-	44093
chr14	92325104	92325113	TEL2	-	22260
chr14	93117743	93117752	TEL2	-	97299
chr14	93136664	93136673	TEL2	-	78378
chr14	93312963	93312972	TEL2	+	52318
chr14	93450605	93450614	TEL2	+	61165
chr14	93494667	93494680	ATF3	-	87589
chr14	93548660	93548669	TEL2	-	33598
chr14	93751627	93751649	RFX3_1	-	47746
chr14	93836221	93836230	TEL2	+	22689
chr14	93897577	93897597	REST	+	84051
chr14	93897578	93897596	REST	+	84051
chr14	95732001	95732010	TEL2	-	54239
chr14	95961990	95962008	REST	-	19827
chr14	96250660	96250680	REST	-	70138
chr14	96250661	96250679	REST	-	70138
chr14	96401749	96401769	REST	+	103901
chr14	96401750	96401768	REST	+	103901
chr14	96419690	96419710	REST	+	85960
chr14	96419691	96419709	REST	+	85960
chr14	96890501	96890510	TEL2	+	32058
chr14	97406537	97406557	REST	+	142864
chr14	97406538	97406556	REST	+	142864
chr14	98047418	98047436	REST	+	783744
chr14	99046793	99046813	REST	+	131146
chr14	100208598	100208611	ATF3	+	51140
chr14	100208605	100208627	RFX3_1	+	51128
chr14	100953009	100953029	REST	-	83111
chr14	100953010	100953028	REST	-	83111
chr14	102198179	102198188	TEL2	+	77956
chr14	103008128	103008150	RFX3_1	-	32012
chr14	103089076	103089098	RFX3_1	+	30092
chr14	103480886	103480895	TEL2	-	42851
chr14	104515689	104515711	RFX3_1	+	36322
chr14	104858449	104858458	TEL2	+	187602
chr14	105131983	105131992	TEL2	+	23955
chr14	105553386	105553395	TEL2	-	21637
chr14	105780912	105780921	TEL2	+	13747
chr14	106267669	106267689	REST	+	274727
chr14	106267670	106267688	REST	+	274727
chr14	106267713	106267733	REST	+	274771
chr14	106267714	106267732	REST	+	274771
chr15	29741538	29741558	REST	-	121378
chr15	29748652	29748665	ATF3	-	114268
chr15	31306200	31306209	TEL2	-	22398
chr15	31765235	31765257	RFX3_1	+	146164
chr15	32162988	32163001	ATF3	+	159691
chr15	32993656	32993665	TEL2	+	16544
chr15	38566518	38566527	TEL2	+	21471
chr15	40785911	40785920	TEL2	+	22756
chr15	40803419	40803432	ATF3	+	40266
chr15	41199320	41199329	TEL2	+	12697
chr15	42227237	42227246	TEL2	-	37513
chr15	43436950	43436959	TEL2	+	11233
chr15	43733715	43733737	RFX3_1	-	51627
chr15	48105104	48105113	TEL2	+	94423
chr15	48295196	48295205	TEL2	+	117968
chr15	51682823	51682845	RFX3_1	+	49122
chr15	52298859	52298881	RFX3_1	+	12540
chr15	53364554	53364574	REST	-	282356
chr15	53364555	53364573	REST	-	282356
chr15	53485565	53485585	REST	-	403367
chr15	53485566	53485584	REST	-	403367
chr15	53733907	53733920	ATF3	-	317945
chr15	58640948	58640957	TEL2	+	83222
chr15	58702705	58702714	TEL2	+	21465
chr15	60185335	60185355	REST	+	111075
chr15	60185336	60185354	REST	+	111075
chr15	60700874	60700883	TEL2	-	10694
chr15	61876819	61876839	REST	-	475834
chr15	61876820	61876838	REST	-	475834
chr15	63729176	63729185	TEL2	-	55106
chr15	63921796	63921809	ATF3	+	32251
chr15	64188902	64188911	TEL2	-	62760
chr15	64472680	64472702	RFX3_1	-	17338
chr15	64502033	64502042	TEL2	-	46684
chr15	64926996	64927018	RFX3_1	-	68454
chr15	65185895	65185908	ATF3	+	18199
chr15	66244968	66244988	REST	+	83182
chr15	66244969	66244987	REST	+	83182
chr15	66297181	66297201	REST	+	135395
chr15	66297182	66297200	REST	+	135395
chr15	66339308	66339317	TEL2	+	177516
chr15	67490874	67490883	TEL2	+	56259
chr15	69047336	69047345	TEL2	-	65920
chr15	69083850	69083872	RFX3_1	-	29399
chr15	69351641	69351650	TEL2	+	44612
chr15	69396628	69396650	RFX3_1	+	56333
chr15	70013914	70013936	RFX3_1	+	268767
chr15	70268904	70268924	REST	-	121341
chr15	70268905	70268923	REST	-	121341
chr15	70420981	70420990	TEL2	-	30730
chr15	70771002	70771011	TEL2	-	284843
chr15	70785345	70785354	TEL2	-	270500
chr15	73533381	73533390	TEL2	-	128219
chr15	73611295	73611317	RFX3_1	-	50298
chr15	73639243	73639263	REST	-	22351
chr15	73639244	73639262	REST	-	22351
chr15	74115533	74115553	REST	+	50424
chr15	74144226	74144246	REST	+	21731
chr15	74144227	74144245	REST	+	21731
chr15	74557565	74557585	REST	+	28946
chr15	74557566	74557584	REST	+	28946
chr15	74583990	74584010	REST	+	55371
chr15	74583991	74584009	REST	+	55371
chr15	74608130	74608139	TEL2	-	51946
chr15	74695475	74695484	TEL2	-	30819
chr15	74696632	74696641	TEL2	-	29662
chr15	74782629	74782638	TEL2	-	29105
chr15	75397341	75397354	ATF3	+	81421
chr15	77800444	77800453	TEL2	+	87206
chr15	77995013	77995033	REST	-	70315
chr15	77995014	77995032	REST	-	70315
chr15	78045786	78045806	REST	-	121088
chr15	78045787	78045805	REST	-	121088
chr15	78128882	78128904	RFX3_1	-	204185
chr15	79371322	79371331	TEL2	-	73325
chr15	79500733	79500753	REST	+	74402
chr15	80326054	80326063	TEL2	+	38844
chr15	81567309	81567327	REST	+	21935
chr15	83332069	83332089	REST	-	15352
chr15	83332070	83332088	REST	-	15352
chr15	83903156	83903165	TEL2	-	26391
chr15	85458365	85458378	ATF3	+	30459
chr15	85923631	85923653	RFX3_1	+	239538
chr15	86211396	86211418	RFX3_1	+	48227
chr15	88406600	88406620	REST	-	393351
chr15	88406601	88406619	REST	-	393351
chr15	88709772	88709792	REST	-	90179
chr15	88709773	88709791	REST	-	90179
chr15	89710702	89710711	TEL2	-	54215
chr15	90016278	90016298	REST	-	23510
chr15	90016279	90016297	REST	-	23510
chr15	90944257	90944266	TEL2	+	12789
chr15	91137842	91137851	TEL2	+	64729
chr15	91198099	91198108	TEL2	+	62475
chr15	91400093	91400102	TEL2	+	11787
chr15	91730673	91730693	REST	+	87145
chr15	93684663	93684672	TEL2	-	67729
chr15	96465838	96465847	TEL2	+	408268
chr15	98855008	98855021	ATF3	-	202596
chr15	99256907	99256916	TEL2	+	64151
chr15	99394286	99394295	TEL2	-	156733
chr15	99496446	99496455	TEL2	-	54573
chr15	101111163	101111172	TEL2	-	26243
chr15	101688835	101688844	TEL2	-	103297
chr16	475573	475586	ATF3	+	23722
chr16	1238873	1238893	REST	+	35643
chr16	1238874	1238892	REST	+	35643
chr16	1458624	1458637	ATF3	-	12170
chr16	2537202	2537220	REST	+	12065
chr16	2653304	2653313	TEL2	+	65344
chr16	2892123	2892132	TEL2	+	11955
chr16	3174654	3174663	TEL2	+	10398
chr16	3481943	3481952	TEL2	-	11542
chr16	3860280	3860289	TEL2	-	69836
chr16	4012970	4012983	ATF3	-	82856
chr16	4338498	4338507	TEL2	-	15502
chr16	4504813	4504833	REST	-	20072
chr16	4504814	4504832	REST	-	20072
chr16	8814510	8814532	RFX3_1	+	46078
chr16	9025887	9025907	REST	-	31443
chr16	9025888	9025906	REST	-	31443
chr16	9155584	9155606	RFX3_1	+	29941
chr16	9221524	9221537	ATF3	+	35994
chr16	9221663	9221672	TEL2	+	36131
chr16	9930168	9930188	REST	-	346432
chr16	9930169	9930187	REST	-	346432
chr16	10369657	10369666	TEL2	-	93051
chr16	10989380	10989400	REST	+	18336
chr16	10989381	10989399	REST	+	18336
chr16	11251213	11251222	TEL2	-	98821
chr16	11591491	11591500	TEL2	-	89310
chr16	12174087	12174109	RFX3_1	+	103497
chr16	12174156	12174165	TEL2	+	103559
chr16	12629719	12629739	REST	-	268014
chr16	12629720	12629738	REST	-	268014
chr16	12755756	12755776	REST	-	141977
chr16	12755757	12755775	REST	-	141977
chr16	13130636	13130656	REST	+	135170
chr16	13130637	13130655	REST	+	135170
chr16	13531090	13531112	RFX3_1	+	482912
chr16	13958736	13958745	TEL2	+	55273
chr16	14091936	14091945	TEL2	+	73255
chr16	14403117	14403126	TEL2	+	237926
chr16	14766759	14766772	ATF3	-	21760
chr16	15695229	15695249	REST	-	41783
chr16	16002148	16002170	RFX3_1	-	19713
chr16	16127406	16127415	TEL2	+	83977
chr16	16891291	16891311	REST	+	564913
chr16	16891292	16891310	REST	+	564913
chr16	17178180	17178200	REST	-	386547
chr16	17243920	17243940	REST	-	320807
chr16	17243921	17243939	REST	-	320807
chr16	17267348	17267357	TEL2	-	297385
chr16	17288164	17288182	REST	-	276564
chr16	17878118	17878138	REST	-	313391
chr16	17878119	17878137	REST	-	313391
chr16	18134023	18134043	REST	-	439400
chr16	19319117	19319137	REST	+	22023
chr16	19319118	19319136	REST	+	22023
chr16	20034722	20034742	REST	-	50367
chr16	20034723	20034741	REST	-	50367
chr16	20283462	20283482	REST	-	55362
chr16	21696475	21696495	REST	+	19798
chr16	21696476	21696494	REST	+	19798
chr16	22652558	22652578	REST	+	127725
chr16	22652559	22652577	REST	+	127725
chr16	23038277	23038297	REST	-	122303
chr16	23038278	23038296	REST	-	122303
chr16	23998904	23998926	RFX3_1	+	151616
chr16	24025659	24025681	RFX3_1	+	178371
chr16	24190003	24190023	REST	+	76860
chr16	24190004	24190022	REST	+	76860
chr16	24682082	24682104	RFX3_1	+	58955
chr16	24869955	24869975	REST	+	12782
chr16	24869956	24869974	REST	+	12782
chr16	25078192	25078201	TEL2	+	44850
chr16	27379100	27379113	ATF3	+	34376
chr16	27807506	27807526	REST	+	246049
chr16	27807507	27807525	REST	+	246049
chr16	27879147	27879156	TEL2	-	195678
chr16	28152698	28152707	TEL2	-	70536
chr16	28204625	28204634	TEL2	-	18609
chr16	30825925	30825947	RFX3_1	-	27414
chr16	47557455	47557464	TEL2	+	62250
chr16	48004410	48004430	REST	-	176260
chr16	48004411	48004429	REST	-	176260
chr16	48157251	48157264	ATF3	-	23423
chr16	48754366	48754386	REST	-	110257
chr16	48754367	48754385	REST	-	110257
chr16	48946578	48946587	TEL2	-	302463
chr16	49161185	49161205	REST	-	154546
chr16	49161186	49161204	REST	-	154546
chr16	49192127	49192147	REST	-	123604
chr16	49192128	49192146	REST	-	123604
chr16	49379917	49379937	REST	+	27880
chr16	49379918	49379936	REST	+	27880
chr16	49432924	49432942	REST	+	25126
chr16	50300432	50300441	TEL2	+	21386
chr16	50507467	50507476	TEL2	+	74769
chr16	54272038	54272058	REST	-	48329
chr16	56048044	56048064	REST	-	138773
chr16	56048045	56048063	REST	-	138773
chr16	56158311	56158320	TEL2	+	66935
chr16	56329386	56329408	RFX3_1	+	104147
chr16	56581666	56581675	TEL2	+	17290
chr16	57625462	57625484	RFX3_1	+	36945
chr16	66442338	66442360	RFX3_1	+	18850
chr16	66442425	66442434	TEL2	+	18770
chr16	66573752	66573761	TEL2	-	10437
chr16	66684989	66685002	ATF3	-	45614
chr16	66685069	66685091	RFX3_1	-	45529
chr16	67813769	67813778	TEL2	-	26781
chr16	68790352	68790365	ATF3	+	19164
chr16	68816228	68816241	ATF3	+	45040
chr16	69430138	69430151	ATF3	-	10254
chr16	70772000	70772009	TEL2	-	52051
chr16	70896093	70896113	REST	-	61043
chr16	70896094	70896112	REST	-	61043
chr16	71642568	71642590	RFX3_1	+	17476
chr16	72237544	72237553	TEL2	-	31485
chr16	72698935	72698948	ATF3	-	393592
chr16	72849627	72849640	ATF3	-	242900
chr16	78776957	78776966	TEL2	+	643635
chr16	78995606	78995615	TEL2	-	639011
chr16	79123920	79123929	TEL2	-	510697
chr16	79321133	79321142	TEL2	-	313484
chr16	79879049	79879071	RFX3_1	-	244439
chr16	81554876	81554898	RFX3_1	+	76113
chr16	81764165	81764178	ATF3	+	48727
chr16	81855256	81855265	TEL2	+	42362
chr16	82686147	82686156	TEL2	+	25753
chr16	83454005	83454025	REST	+	387492
chr16	83454006	83454024	REST	+	387492
chr16	83735323	83735343	REST	+	106174
chr16	83735324	83735342	REST	+	106174
chr16	83735366	83735388	RFX3_1	+	106130
chr16	84457314	84457323	TEL2	+	55186
chr16	84764228	84764237	TEL2	+	30678
chr16	85120413	85120426	ATF3	-	25694
chr16	85589244	85589266	RFX3_1	+	55773
chr16	85603521	85603530	TEL2	+	41503
chr16	86989349	86989367	REST	-	361667
chr16	87840528	87840537	TEL2	-	40935
chr16	87840554	87840567	ATF3	-	40963
chr16	88103310	88103323	ATF3	+	118279
chr16	88836247	88836265	REST	-	15115
chr16	89076027	89076047	REST	-	32534
chr16	89076028	89076046	REST	-	32534
chr16	89092658	89092667	TEL2	-	49159
chr16	89430165	89430174	TEL2	+	42629
chr17	1083586	1083599	ATF3	+	90265
chr17	2027165	2027174	TEL2	+	68777
chr17	2126299	2126312	ATF3	-	80763
chr17	2157526	2157535	TEL2	-	49538
chr17	2653222	2653242	REST	-	38306
chr17	2653223	2653241	REST	-	38306
chr17	2907743	2907756	ATF3	-	59151
chr17	3644269	3644278	TEL2	+	17077
chr17	4384600	4384609	TEL2	+	17524
chr17	4384629	4384638	TEL2	+	17495
chr17	6173025	6173045	REST	-	165483
chr17	6173026	6173044	REST	-	165483
chr17	6207184	6207204	REST	-	131324
chr17	6207185	6207203	REST	-	131324
chr17	6478681	6478694	ATF3	-	18811
chr17	7108212	7108234	RFX3_1	-	12704
chr17	7108599	7108612	ATF3	-	12322
chr17	7818990	7819012	RFX3_1	-	13751
chr17	8126541	8126550	TEL2	-	12602
chr17	8888827	8888836	TEL2	+	36027
chr17	10018745	10018754	TEL2	-	89127
chr17	10778808	10778828	REST	-	37401
chr17	10778809	10778827	REST	-	37401
chr17	11410137	11410157	REST	+	91600
chr17	11410138	11410156	REST	+	91600
chr17	12885706	12885715	TEL2	-	35670
chr17	17022950	17022959	TEL2	+	76881
chr17	17022965	17022974	TEL2	+	76896
chr17	17652923	17652932	TEL2	+	68141
chr17	19207596	19207605	TEL2	-	58445
chr17	20812011	20812024	ATF3	-	12565
chr17	21171631	21171640	TEL2	-	15058
chr17	25680852	25680865	ATF3	+	59753
chr17	25986888	25986908	REST	+	28725
chr17	27876383	27876396	ATF3	-	17652
chr17	28691033	28691042	TEL2	+	14904
chr17	29815039	29815052	ATF3	+	96404
chr17	30007067	30007076	TEL2	-	179254
chr17	30604469	30604489	REST	+	11285
chr17	30604470	30604488	REST	+	11285
chr17	31469922	31469942	REST	+	151051
chr17	31469923	31469941	REST	+	151051
chr17	31655333	31655353	REST	+	336462
chr17	31655334	31655352	REST	+	336462
chr17	32059343	32059363	REST	-	424471
chr17	32059344	32059362	REST	-	424471
chr17	32291593	32291602	TEL2	-	192227
chr17	32826753	32826773	REST	-	79624
chr17	32826754	32826772	REST	-	79624
chr17	32883579	32883599	REST	-	22798
chr17	32883580	32883598	REST	-	22798
chr17	33020136	33020158	RFX3_1	+	112380
chr17	33030811	33030831	REST	+	123054
chr17	33030812	33030830	REST	+	123054
chr17	33033231	33033251	REST	+	125474
chr17	33033232	33033250	REST	+	125474
chr17	33124894	33124914	REST	-	163623
chr17	33124895	33124913	REST	-	163623
chr17	34454816	34454825	TEL2	+	23601
chr17	35054529	35054549	REST	+	96515
chr17	35054530	35054548	REST	+	96515
chr17	35060414	35060434	REST	+	102400
chr17	35060415	35060433	REST	+	102400
chr17	35134502	35134522	REST	+	160259
chr17	35134503	35134521	REST	+	160259
chr17	36159949	36159958	TEL2	-	54858
chr17	37400389	37400398	TEL2	-	18354
chr17	37748772	37748792	REST	-	15392
chr17	37748773	37748791	REST	-	15392
chr17	38497847	38497860	ATF3	-	23091
chr17	38637138	38637147	TEL2	-	20711
chr17	38673166	38673175	TEL2	-	15317
chr17	39822660	39822682	RFX3_1	+	22455
chr17	39823424	39823433	TEL2	+	21698
chr17	40472202	40472211	TEL2	+	32642
chr17	43491028	43491041	ATF3	-	11977
chr17	43780228	43780248	REST	+	82529
chr17	43780229	43780247	REST	+	82529
chr17	45041845	45041865	REST	-	14758
chr17	45041846	45041864	REST	-	14758
chr17	45144888	45144897	TEL2	-	88279
chr17	45317636	45317645	TEL2	+	13567
chr17	45863257	45863277	REST	-	35879
chr17	45863258	45863276	REST	-	35879
chr17	45875368	45875386	REST	-	23769
chr17	46338775	46338797	RFX3_1	+	153840
chr17	46518888	46518897	TEL2	-	11299
chr17	47950568	47950577	TEL2	-	25194
chr17	48967648	48967668	REST	-	23944
chr17	48967649	48967667	REST	-	23944
chr17	49641502	49641522	REST	+	303616
chr17	49641503	49641521	REST	+	303616
chr17	53522497	53522506	TEL2	-	23161
chr17	54800974	54800996	RFX3_1	-	110270
chr17	55446547	55446560	ATF3	+	112623
chr17	55628907	55628920	ATF3	+	294983
chr17	56197755	56197775	REST	+	34749
chr17	56197756	56197774	REST	+	34749
chr17	60163026	60163035	TEL2	-	20388
chr17	60729870	60729879	TEL2	+	25113
chr17	60947690	60947712	RFX3_1	-	63691
chr17	62031948	62031957	TEL2	-	18325
chr17	62705368	62705377	TEL2	-	46987
chr17	63175541	63175563	RFX3_1	+	42097
chr17	63226299	63226308	TEL2	+	92848
chr17	63911097	63911119	RFX3_1	-	88448
chr17	64202944	64202966	RFX3_1	-	22600
chr17	65386929	65386938	TEL2	+	13537
chr17	65418186	65418195	TEL2	+	44794
chr17	70723248	70723257	TEL2	-	365600
chr17	71490647	71490669	RFX3_1	-	149568
chr17	71596483	71596501	REST	-	43734
chr17	72187114	72187134	REST	+	12670
chr17	72187115	72187133	REST	+	12670
chr17	72606438	72606458	REST	-	13448
chr17	72606439	72606457	REST	-	13448
chr17	72667496	72667516	REST	-	41601
chr17	72667497	72667515	REST	-	41601
chr17	73062027	73062036	TEL2	+	18753
chr17	73823784	73823802	REST	-	17004
chr17	74557592	74557614	RFX3_1	+	21483
chr17	75084710	75084719	TEL2	+	96580
chr17	75137003	75137025	RFX3_1	+	44280
chr17	75878936	75878949	ATF3	+	121375
chr17	76248454	76248476	RFX3_1	+	21075
chr17	76312042	76312051	TEL2	-	44111
chr17	76335076	76335085	TEL2	-	21077
chr17	76662491	76662500	TEL2	-	89020
chr17	76755520	76755542	RFX3_1	-	22844
chr17	76879333	76879342	TEL2	-	19961
chr17	77188757	77188777	REST	+	117749
chr17	77188758	77188776	REST	+	117749
chr17	77290737	77290757	REST	-	187815
chr17	77290738	77290756	REST	-	187815
chr17	77334424	77334444	REST	-	144128
chr17	77982369	77982389	REST	+	28051
chr17	78415067	78415087	REST	+	26111
chr17	78415068	78415086	REST	+	26111
chr17	79093500	79093513	ATF3	-	12241
chr17	79093558	79093571	ATF3	-	12183
chr17	79093699	79093712	ATF3	-	12042
chr17	80250902	80250924	RFX3_1	-	19320
chr17	80489039	80489048	TEL2	+	11450
chr17	80734516	80734525	TEL2	+	24581
chr18	5237818	5237827	TEL2	-	40568
chr18	6057801	6057823	RFX3_1	-	165710
chr18	6449427	6449436	TEL2	-	34522
chr18	7830638	7830660	RFX3_1	+	263336
chr18	10213736	10213745	TEL2	+	240884
chr18	10926944	10926953	TEL2	-	221812
chr18	10927100	10927109	TEL2	-	221656
chr18	12839117	12839126	TEL2	-	45212
chr18	13052204	13052213	TEL2	+	60848
chr18	20651507	20651516	TEL2	+	63016
chr18	21518553	21518575	RFX3_1	+	65581
chr18	21757217	21757226	TEL2	+	38267
chr18	28855864	28855873	TEL2	+	42183
chr18	32610445	32610454	TEL2	+	10874
chr18	33091654	33091667	ATF3	-	13706
chr18	33356041	33356061	REST	+	121519
chr18	33356042	33356060	REST	+	121519
chr18	34850167	34850187	REST	-	295822
chr18	34850168	34850186	REST	-	295822
chr18	34974116	34974138	RFX3_1	-	171872
chr18	35063721	35063741	REST	-	82268
chr18	35063722	35063740	REST	-	82268
chr18	35114755	35114764	TEL2	-	31240
chr18	42305733	42305742	TEL2	+	44875
chr18	43330452	43330461	TEL2	+	26365
chr18	43460009	43460022	ATF3	+	54471
chr18	43620765	43620774	TEL2	-	31480
chr18	43830642	43830655	ATF3	+	76661
chr18	44077283	44077303	REST	-	61976
chr18	44077284	44077302	REST	-	61976
chr18	44082578	44082598	REST	-	56681
chr18	44082579	44082597	REST	-	56681
chr18	44122632	44122652	REST	-	16627
chr18	44122633	44122651	REST	-	16627
chr18	44781121	44781141	REST	-	78387
chr18	44781122	44781140	REST	-	78387
chr18	46293925	46293947	RFX3_1	-	181766
chr18	46327625	46327634	TEL2	-	148073
chr18	47425021	47425041	REST	-	84781
chr18	47425022	47425040	REST	-	84781
chr18	47625771	47625793	RFX3_1	-	95668
chr18	54672084	54672093	TEL2	+	142204
chr18	54752313	54752322	TEL2	+	61975
chr18	54774528	54774548	REST	+	39754
chr18	54774529	54774547	REST	+	39754
chr18	55114510	55114530	REST	+	11604
chr18	55114511	55114529	REST	+	11604
chr18	56563624	56563633	TEL2	+	33568
chr18	57515411	57515424	ATF3	+	51774
chr18	60225213	60225235	RFX3_1	+	34567
chr18	60773394	60773407	ATF3	-	213212
chr18	60831684	60831693	TEL2	-	154924
chr18	61498556	61498565	TEL2	+	56378
chr18	70497553	70497573	REST	-	37246
chr18	70497554	70497572	REST	-	37246
chr18	71575723	71575743	REST	-	239265
chr18	71575724	71575742	REST	-	239265
chr18	74766743	74766756	ATF3	-	78024
chr18	77108576	77108594	REST	+	47186
chr18	77131801	77131810	TEL2	+	23966
chr18	77267225	77267234	TEL2	+	111458
chr18	77284122	77284135	ATF3	+	128357
chr18	77468464	77468473	TEL2	+	27039
chr19	2082123	2082132	TEL2	-	14141
chr19	2123907	2123927	REST	+	27050
chr19	2123908	2123926	REST	+	27050
chr19	2599516	2599529	ATF3	-	103223
chr19	2621935	2621944	TEL2	-	80806
chr19	3244190	3244210	REST	+	19499
chr19	3244191	3244209	REST	+	19499
chr19	3271065	3271087	RFX3_1	+	46375
chr19	3434998	3435007	TEL2	-	45537
chr19	3467962	3467971	TEL2	-	12573
chr19	4109057	4109066	TEL2	-	15064
chr19	4709619	4709628	TEL2	-	14231
chr19	4878847	4878856	TEL2	-	11072
chr19	5039092	5039101	TEL2	+	69973
chr19	5132113	5132122	TEL2	+	162994
chr19	5293396	5293405	TEL2	-	47413
chr19	5404233	5404253	REST	+	51182
chr19	5404234	5404252	REST	+	51182
chr19	5611950	5611970	REST	-	10977
chr19	6087123	6087132	TEL2	-	23536
chr19	6564613	6564633	REST	-	26539
chr19	6564614	6564632	REST	-	26539
chr19	6577932	6577945	ATF3	-	13224
chr19	7627880	7627900	REST	+	27302
chr19	7627881	7627899	REST	+	27302
chr19	7927718	7927738	REST	-	11597
chr19	8764395	8764404	TEL2	-	44772
chr19	9906932	9906954	RFX3_1	-	22787
chr19	10527442	10527455	ATF3	-	13178
chr19	10870352	10870361	TEL2	+	41628
chr19	10870513	10870522	TEL2	+	41789
chr19	12685030	12685039	TEL2	-	22679
chr19	13552874	13552894	REST	-	64389
chr19	13552875	13552893	REST	-	64389
chr19	13574313	13574333	REST	-	42950
chr19	13574314	13574332	REST	-	42950
chr19	13949986	13949995	TEL2	+	38072
chr19	13957439	13957461	RFX3_1	+	30612
chr19	13958143	13958156	ATF3	+	29913
chr19	13958153	13958175	RFX3_1	+	29898
chr19	13958610	13958619	TEL2	+	29448
chr19	14477519	14477541	RFX3_1	+	14425
chr19	15649777	15649797	REST	+	30452
chr19	15649778	15649796	REST	+	30452
chr19	16482477	16482486	TEL2	+	46831
chr19	17236718	17236727	TEL2	+	50132
chr19	17246458	17246471	ATF3	+	59874
chr19	17733342	17733351	TEL2	-	65661
chr19	18000601	18000621	REST	+	17830
chr19	18000602	18000620	REST	+	17830
chr19	18475901	18475910	TEL2	+	21062
chr19	18485324	18485333	TEL2	+	11639
chr19	18589861	18589870	TEL2	-	40755
chr19	18589908	18589917	TEL2	-	40802
chr19	18768790	18768812	RFX3_1	+	20964
chr19	19570801	19570810	TEL2	-	55663
chr19	21665805	21665818	ATF3	+	22625
chr19	24184140	24184160	REST	+	85825
chr19	24184141	24184159	REST	+	85825
chr19	30171615	30171624	TEL2	+	15293
chr19	30196023	30196036	ATF3	-	10666
chr19	30419891	30419900	TEL2	+	13250
chr19	31236368	31236388	REST	+	373051
chr19	33839799	33839819	REST	+	25620
chr19	33839800	33839818	REST	+	25620
chr19	34175290	34175310	REST	+	62428
chr19	34175291	34175309	REST	+	62428
chr19	34231893	34231913	REST	+	55847
chr19	34231894	34231912	REST	+	55847
chr19	34258953	34258973	REST	+	28787
chr19	34258954	34258972	REST	+	28787
chr19	35505521	35505530	TEL2	+	14280
chr19	36319755	36319775	REST	-	15565
chr19	36319756	36319774	REST	-	15565
chr19	36370876	36370896	REST	+	11486
chr19	36370877	36370895	REST	+	11486
chr19	36466710	36466730	REST	+	19369
chr19	36466711	36466729	REST	+	19369
chr19	38945876	38945896	REST	+	21547
chr19	38945877	38945895	REST	+	21547
chr19	39035236	39035245	TEL2	-	73402
chr19	40626973	40626993	REST	-	30139
chr19	40626974	40626992	REST	-	30139
chr19	40653678	40653687	TEL2	+	43968
chr19	41036670	41036690	REST	+	46076
chr19	41036671	41036689	REST	+	46076
chr19	41047300	41047309	TEL2	+	35452
chr19	41803662	41803675	ATF3	+	12425
chr19	41804318	41804340	RFX3_1	+	11764
chr19	42052112	42052121	TEL2	+	30414
chr19	42095051	42095071	REST	+	12531
chr19	42095052	42095070	REST	+	12531
chr19	42433253	42433262	TEL2	-	30270
chr19	42647697	42647717	REST	-	11083
chr19	42772601	42772614	ATF3	-	13299
chr19	42774691	42774700	TEL2	+	14121
chr19	42867937	42867946	TEL2	-	26502
chr19	44067099	44067108	TEL2	-	12626
chr19	45430478	45430500	RFX3_1	+	12569
chr19	45959189	45959202	ATF3	+	12057
chr19	46455988	46456008	REST	-	20658
chr19	46455989	46456007	REST	-	20658
chr19	46456671	46456680	TEL2	-	19981
chr19	46456687	46456696	TEL2	-	19965
chr19	46721608	46721628	REST	+	11390
chr19	46721609	46721627	REST	+	11390
chr19	46930064	46930086	RFX3_1	-	13157
chr19	46932183	46932196	ATF3	-	15271
chr19	46932220	46932242	RFX3_1	-	15313
chr19	47026358	47026367	TEL2	-	27194
chr19	47458188	47458197	TEL2	+	36260
chr19	47661362	47661371	TEL2	+	27287
chr19	47791750	47791772	RFX3_1	+	13620
chr19	48292316	48292325	TEL2	+	10479
chr19	49092382	49092402	REST	+	13400
chr19	49163177	49163190	ATF3	-	13080
chr19	49164508	49164521	ATF3	-	11749
chr19	49735182	49735191	TEL2	+	74171
chr19	49913012	49913021	TEL2	-	13681
chr19	50490487	50490507	REST	-	26069
chr19	50490488	50490506	REST	-	26069
chr19	50490537	50490557	REST	-	26119
chr19	50490538	50490556	REST	-	26119
chr19	50554395	50554417	RFX3_1	+	25195
chr19	51182816	51182829	ATF3	+	30121
chr19	51198576	51198596	REST	-	21608
chr19	51198577	51198595	REST	-	21608
chr19	52056618	52056638	REST	+	17902
chr19	52056619	52056637	REST	+	17902
chr19	52111407	52111427	REST	-	22309
chr19	52111408	52111426	REST	-	22309
chr19	55028871	55028891	REST	+	14869
chr19	55028872	55028890	REST	+	14869
chr19	55195900	55195920	REST	+	21787
chr19	55195901	55195919	REST	+	21787
chr19	55517442	55517451	TEL2	-	32185
chr19	55517462	55517471	TEL2	-	32165
chr19	55517482	55517491	TEL2	-	32145
chr19	55517502	55517511	TEL2	-	32125
chr19	55517519	55517528	TEL2	-	32108
chr19	55517539	55517548	TEL2	-	32088
chr19	56028548	56028561	ATF3	-	19880
chr19	56527318	56527338	REST	+	16237
chr19	56527319	56527337	REST	+	16237
chr19	56592611	56592620	TEL2	-	40033
chr19	56826005	56826018	ATF3	-	78877
chr19	56826230	56826239	TEL2	-	78654
chr19	57498775	57498797	RFX3_1	+	132722
chr19	58609777	58609799	RFX3_1	-	20004
chr2	394152	394174	RFX3_1	-	105856
chr2	2883732	2883741	TEL2	-	497916
chr2	4429211	4429229	REST	+	723435
chr2	7965864	7965873	TEL2	+	856244
chr2	7965979	7966001	RFX3_1	+	856122
chr2	8293294	8293303	TEL2	+	528814
chr2	8612955	8612964	TEL2	+	209153
chr2	8615526	8615548	RFX3_1	+	206575
chr2	8618082	8618091	TEL2	+	204026
chr2	8666325	8666334	TEL2	+	155783
chr2	8684058	8684067	TEL2	+	138050
chr2	10442631	10442640	TEL2	+	27653
chr2	10518470	10518479	TEL2	+	48186
chr2	10781862	10781884	RFX3_1	-	48239
chr2	10972620	10972629	TEL2	-	19665
chr2	12197930	12197939	TEL2	+	311213
chr2	12553131	12553140	TEL2	+	303862
chr2	12783240	12783262	RFX3_1	+	73746
chr2	13400730	13400750	REST	+	543743
chr2	13400731	13400749	REST	+	543743
chr2	14817365	14817385	REST	+	44566
chr2	14817366	14817384	REST	+	44566
chr2	16727593	16727613	REST	-	119530
chr2	16727594	16727612	REST	-	119530
chr2	16894483	16894505	RFX3_1	-	47361
chr2	17558417	17558435	REST	-	141279
chr2	19548205	19548218	ATF3	-	10160
chr2	19548235	19548248	ATF3	-	10130
chr2	19915166	19915188	RFX3_1	-	186566
chr2	20236236	20236245	TEL2	-	15548
chr2	20751866	20751875	TEL2	-	98993
chr2	21125215	21125235	REST	-	102399
chr2	21125216	21125234	REST	-	102399
chr2	23315860	23315880	REST	+	292427
chr2	23315861	23315879	REST	+	292427
chr2	23622985	23622994	TEL2	+	14692
chr2	23627527	23627536	TEL2	+	19234
chr2	23897342	23897362	REST	-	252583
chr2	23897343	23897361	REST	-	252583
chr2	24139667	24139676	TEL2	-	10264
chr2	24605364	24605386	RFX3_1	-	21979
chr2	25508985	25508994	TEL2	-	33806
chr2	25509029	25509038	TEL2	-	33850
chr2	25599920	25599940	REST	-	124747
chr2	25599921	25599939	REST	-	124747
chr2	25611559	25611568	TEL2	-	136380
chr2	25640862	25640871	TEL2	-	165683
chr2	30560093	30560102	TEL2	+	105701
chr2	30608370	30608390	REST	+	61756
chr2	30608371	30608389	REST	+	61756
chr2	31542771	31542780	TEL2	+	85896
chr2	36473583	36473592	TEL2	+	109782
chr2	36877403	36877412	TEL2	+	46425
chr2	37881040	37881049	TEL2	-	18297
chr2	38665690	38665699	TEL2	-	61263
chr2	42064296	42064316	REST	-	116636
chr2	42064297	42064315	REST	-	116636
chr2	43286934	43286943	TEL2	-	166806
chr2	44243608	44243628	REST	-	20475
chr2	44243609	44243627	REST	-	20475
chr2	44314534	44314547	ATF3	+	81459
chr2	44464510	44464519	TEL2	+	38082
chr2	45020665	45020685	REST	+	148361
chr2	45020666	45020684	REST	+	148361
chr2	46406453	46406462	TEL2	+	118083
chr2	47205992	47206001	TEL2	+	37684
chr2	47540401	47540419	REST	+	55876
chr2	47995290	47995310	REST	+	14920
chr2	47995291	47995309	REST	+	14920
chr2	48341549	48341562	ATF3	+	200239
chr2	49718174	49718192	REST	-	336518
chr2	54499572	54499581	TEL2	-	16168
chr2	54785449	54785462	ATF3	+	102002
chr2	55680174	55680196	RFX3_1	-	33129
chr2	55688388	55688397	TEL2	-	41336
chr2	56716360	56716382	RFX3_1	+	305114
chr2	57776937	57776946	TEL2	+	496905
chr2	59061725	59061745	REST	-	593221
chr2	59061726	59061744	REST	-	593221
chr2	59098100	59098109	TEL2	-	629590
chr2	60580725	60580747	RFX3_1	-	199896
chr2	60743027	60743036	TEL2	-	37601
chr2	61034300	61034309	TEL2	+	50940
chr2	61034519	61034528	TEL2	+	51159
chr2	61095112	61095121	TEL2	+	13635
chr2	61207315	61207337	RFX3_1	+	37485
chr2	61847823	61847836	ATF3	-	82412
chr2	61991307	61991329	RFX3_1	-	89959
chr2	62662992	62663012	REST	-	70601
chr2	63855923	63855945	RFX3_1	+	39650
chr2	64431636	64431645	TEL2	-	60036
chr2	65151361	65151383	RFX3_1	+	65122
chr2	65166570	65166592	RFX3_1	+	49913
chr2	65648103	65648112	TEL2	-	11548
chr2	68614651	68614660	TEL2	+	22334
chr2	70173871	70173880	TEL2	-	15521
chr2	70369834	70369847	ATF3	-	48310
chr2	71175732	71175750	REST	+	12744
chr2	71190802	71190811	TEL2	+	14768
chr2	71574803	71574823	REST	+	15929
chr2	71575620	71575640	REST	+	16746
chr2	71575621	71575639	REST	+	16746
chr2	72083996	72084016	REST	-	290956
chr2	72083997	72084015	REST	-	290956
chr2	73091739	73091761	RFX3_1	+	22761
chr2	73162300	73162309	TEL2	+	17701
chr2	74211656	74211665	TEL2	+	57708
chr2	74518268	74518277	TEL2	-	52261
chr2	74798330	74798339	TEL2	-	17273
chr2	75644189	75644198	TEL2	-	152654
chr2	75644284	75644293	TEL2	-	152559
chr2	80412922	80412942	REST	-	118554
chr2	86031868	86031877	TEL2	+	50964
chr2	86295426	86295435	TEL2	-	37847
chr2	86476841	86476863	RFX3_1	+	50297
chr2	86586310	86586319	TEL2	-	21538
chr2	86975284	86975306	RFX3_1	-	27051
chr2	87011378	87011391	ATF3	-	24134
chr2	87018078	87018091	ATF3	-	17434
chr2	89053913	89053922	TEL2	+	62742
chr2	98898710	98898730	REST	+	63897
chr2	99029598	99029620	RFX3_1	+	31711
chr2	99388289	99388298	TEL2	-	40705
chr2	99453934	99453956	RFX3_1	-	98738
chr2	101010837	101010850	ATF3	-	23286
chr2	102728007	102728025	REST	+	42385
chr2	104995380	104995389	TEL2	+	476584
chr2	105051052	105051061	TEL2	+	420912
chr2	106413764	106413773	TEL2	+	52249
chr2	106438896	106438905	TEL2	+	77381
chr2	106809505	106809527	RFX3_1	-	54180
chr2	106810654	106810667	ATF3	-	55324
chr2	108756170	108756190	REST	+	107470
chr2	108756171	108756189	REST	+	107470
chr2	109823824	109823846	RFX3_1	+	77839
chr2	109871109	109871118	TEL2	+	125117
chr2	110013137	110013150	ATF3	+	267147
chr2	113484392	113484412	REST	-	37851
chr2	113874018	113874027	TEL2	+	11115
chr2	113977748	113977757	TEL2	+	46193
chr2	115200332	115200352	REST	+	552806
chr2	115200333	115200351	REST	+	552806
chr2	119622950	119622963	ATF3	-	17198
chr2	119864055	119864075	REST	-	52405
chr2	119864056	119864074	REST	-	52405
chr2	121079645	121079654	TEL2	+	24069
chr2	122375051	122375060	TEL2	-	31996
chr2	127886208	127886230	RFX3_1	-	21317
chr2	128990430	128990448	REST	-	85731
chr2	129063242	129063255	ATF3	-	12922
chr2	130201037	130201046	TEL2	+	536193
chr2	131631432	131631441	TEL2	+	42787
chr2	133246869	133246889	REST	+	72733
chr2	133246870	133246888	REST	+	72733
chr2	133821535	133821555	REST	-	392476
chr2	133821536	133821554	REST	-	392476
chr2	134005316	134005325	TEL2	-	320710
chr2	134644801	134644823	RFX3_1	-	318782
chr2	135082683	135082692	TEL2	+	70858
chr2	135125976	135125998	RFX3_1	+	114158
chr2	136889750	136889763	ATF3	-	14032
chr2	137285326	137285346	REST	-	409612
chr2	137285327	137285345	REST	-	409612
chr2	139899992	139900012	REST	-	362192
chr2	139899993	139900011	REST	-	362192
chr2	145140643	145140652	TEL2	-	137310
chr2	146986405	146986414	TEL2	+	1616160
chr2	153806850	153806868	REST	+	232453
chr2	159046266	159046275	TEL2	+	194580
chr2	160372808	160372817	TEL2	-	100246
chr2	161851066	161851075	TEL2	+	142395
chr2	163772512	163772521	TEL2	-	77260
chr2	166094993	166095013	REST	-	34427
chr2	166094994	166095012	REST	-	34427
chr2	168740248	168740268	REST	+	65077
chr2	168740249	168740267	REST	+	65077
chr2	169220105	169220114	TEL2	+	92649
chr2	171154825	171154834	TEL2	+	120175
chr2	171626707	171626729	RFX3_1	+	46481
chr2	172263936	172263958	RFX3_1	+	26813
chr2	172272742	172272760	REST	+	18009
chr2	174129535	174129544	TEL2	+	90021
chr2	179278647	179278660	ATF3	-	37304
chr2	181971829	181971851	RFX3_1	+	126499
chr2	182258300	182258322	RFX3_1	+	63307
chr2	184360784	184360793	TEL2	+	371706
chr2	191224710	191224723	ATF3	+	16521
chr2	191334702	191334724	RFX3_1	+	61633
chr2	197306319	197306332	ATF3	-	151009
chr2	200180240	200180260	REST	-	142568
chr2	201271347	201271356	TEL2	+	99996
chr2	202016337	202016346	TEL2	+	31279
chr2	203615635	203615644	TEL2	+	115739
chr2	204443868	204443886	REST	-	43820
chr2	205556868	205556877	TEL2	+	146357
chr2	208067596	208067616	REST	-	36867
chr2	208067597	208067615	REST	-	36867
chr2	208288716	208288729	ATF3	+	105893
chr2	208905651	208905673	RFX3_1	-	15379
chr2	210562263	210562272	TEL2	+	74449
chr2	213164252	213164272	REST	-	239089
chr2	213164253	213164271	REST	-	239089
chr2	217087994	217088012	REST	+	113984
chr2	218027457	218027470	ATF3	-	302682
chr2	218654010	218654030	REST	-	154775
chr2	218654011	218654029	REST	-	154775
chr2	218858677	218858690	ATF3	-	49888
chr2	219773834	219773843	TEL2	+	28584
chr2	225811836	225811845	TEL2	-	95489
chr2	230873141	230873163	RFX3_1	-	60562
chr2	230989968	230989977	TEL2	-	56258
chr2	231068169	231068178	TEL2	-	16653
chr2	231467493	231467502	TEL2	+	110765
chr2	231839044	231839053	TEL2	+	21790
chr2	232093875	232093897	RFX3_1	+	30593
chr2	232227088	232227097	TEL2	+	33242
chr2	232380270	232380279	TEL2	-	14907
chr2	232469541	232469554	ATF3	+	11973
chr2	232482467	232482476	TEL2	+	24897
chr2	232633969	232633987	REST	-	11995
chr2	234149725	234149734	TEL2	+	10487
chr2	234176640	234176649	TEL2	+	16428
chr2	234327751	234327760	TEL2	+	30956
chr2	237463728	237463737	TEL2	+	14647
chr2	238064082	238064091	TEL2	+	70003
chr2	238343780	238343789	TEL2	-	20935
chr2	239069091	239069100	TEL2	+	21733
chr2	239694250	239694259	TEL2	+	62418
chr20	859572	859592	REST	-	37377
chr20	859573	859591	REST	-	37377
chr20	937010	937030	REST	-	40061
chr20	1152305	1152325	REST	-	12801
chr20	1152306	1152324	REST	-	12801
chr20	1281830	1281839	TEL2	-	12482
chr20	1305929	1305951	RFX3_1	-	11624
chr20	1306440	1306453	ATF3	-	12130
chr20	1986646	1986666	REST	-	13205
chr20	1986647	1986665	REST	-	13205
chr20	4066982	4067000	REST	+	62434
chr20	5147922	5147931	TEL2	+	40520
chr20	5172662	5172671	TEL2	+	65260
chr20	5491293	5491313	REST	-	100368
chr20	5491294	5491312	REST	-	100368
chr20	6604804	6604813	TEL2	+	143936
chr20	7746070	7746079	TEL2	-	175018
chr20	8286236	8286245	TEL2	+	172945
chr20	9641060	9641080	REST	+	146066
chr20	9641061	9641079	REST	+	146066
chr20	9959215	9959237	RFX3_1	+	56470
chr20	13228394	13228403	TEL2	+	25981
chr20	17359904	17359926	RFX3_1	+	153164
chr20	17432914	17432932	REST	-	106681
chr20	17511466	17511479	ATF3	-	28132
chr20	17519363	17519376	ATF3	-	20235
chr20	17839900	17839909	TEL2	-	109249
chr20	17839986	17839995	TEL2	-	109163
chr20	17853197	17853206	TEL2	-	95952
chr20	19809160	19809169	TEL2	+	61045
chr20	19915704	19915713	TEL2	+	45499
chr20	21261476	21261498	RFX3_1	+	22454
chr20	24008047	24008056	TEL2	-	40540
chr20	24081415	24081437	RFX3_1	-	113915
chr20	24558327	24558347	REST	+	108503
chr20	24558328	24558346	REST	+	108503
chr20	30483084	30483106	RFX3_1	+	24591
chr20	30511528	30511541	ATF3	-	28348
chr20	30922264	30922286	RFX3_1	+	23871
chr20	30924938	30924960	RFX3_1	+	21197
chr20	31127786	31127795	TEL2	-	45084
chr20	32234955	32234975	REST	+	15126
chr20	32234956	32234974	REST	+	15126
chr20	33168282	33168291	TEL2	+	21786
chr20	33658025	33658034	TEL2	-	22588
chr20	34078811	34078820	TEL2	+	35593
chr20	34973103	34973123	REST	+	116728
chr20	34973104	34973122	REST	+	116728
chr20	35904659	35904668	TEL2	+	13387
chr20	36013271	36013284	ATF3	+	38721
chr20	36244357	36244379	RFX3_1	+	78065
chr20	36255571	36255591	REST	+	66852
chr20	36255572	36255590	REST	+	66852
chr20	37076940	37076949	TEL2	+	24541
chr20	37309347	37309367	REST	+	43747
chr20	37309348	37309366	REST	+	43747
chr20	37314676	37314696	REST	+	38418
chr20	37314677	37314695	REST	+	38418
chr20	40283711	40283731	REST	-	36589
chr20	40283712	40283730	REST	-	36589
chr20	40321325	40321338	ATF3	-	74199
chr20	40653475	40653495	REST	-	406353
chr20	40653476	40653494	REST	-	406353
chr20	41669238	41669258	REST	-	149308
chr20	41669239	41669257	REST	-	149308
chr20	42381237	42381246	TEL2	-	25600
chr20	42893134	42893154	REST	+	17247
chr20	42893135	42893153	REST	+	17247
chr20	43227213	43227222	TEL2	-	53158
chr20	43405822	43405842	REST	+	31345
chr20	43405823	43405841	REST	+	31345
chr20	43408983	43409003	REST	-	29985
chr20	43408984	43409002	REST	-	29985
chr20	43678926	43678935	TEL2	-	50822
chr20	44399868	44399886	REST	-	20669
chr20	44669712	44669732	REST	+	19394
chr20	44669713	44669731	REST	+	19394
chr20	44834869	44834878	TEL2	+	87968
chr20	44859481	44859501	REST	-	77645
chr20	44859482	44859500	REST	-	77645
chr20	44859772	44859792	REST	-	77354
chr20	44859773	44859791	REST	-	77354
chr20	44979319	44979328	TEL2	-	13740
chr20	45623148	45623157	TEL2	+	99890
chr20	45810101	45810110	TEL2	-	175368
chr20	46067874	46067896	RFX3_1	+	62715
chr20	47139884	47139904	REST	-	304525
chr20	47139885	47139903	REST	-	304525
chr20	47157881	47157894	ATF3	-	286532
chr20	47198582	47198591	TEL2	-	245833
chr20	47940455	47940477	RFX3_1	-	45711
chr20	48666205	48666214	TEL2	-	63525
chr20	49598120	49598133	ATF3	+	22776
chr20	50057281	50057290	TEL2	-	101972
chr20	50098009	50098018	TEL2	-	61244
chr20	52371185	52371194	TEL2	-	171554
chr20	52482514	52482523	TEL2	-	204785
chr20	52516395	52516404	TEL2	-	170904
chr20	55028560	55028582	RFX3_1	+	15075
chr20	56247343	56247365	RFX3_1	-	38315
[truncated: 1,423 more rows]

## Sheet: Activator_K562
Name of the chromosome	Start	End	Transcription factor	Strand	Distance to the neareast TSSs
chr1	839758	839773	PLAGL1	+	21355
chr1	877215	877225	EGR1	+	16100
chr1	877215	877226	EGR1	+	16100
chr1	877469	877482	EGR1	+	16355
chr1	877469	877485	SP4	+	16357
chr1	878700	878711	CREB1	-	15973
chr1	911942	911955	RFX1	+	10072
chr1	968446	968457	ATF2	+	12949
chr1	968448	968455	CREB1	+	12949
chr1	968767	968776	MYC	+	13269
chr1	968806	968819	ZIC1	+	13310
chr1	968857	968872	ELK1	+	13362
chr1	993897	993909	PPAR	-	15783
chr1	993897	993909	PPAR	-	15783
chr1	994764	994780	SP4	-	14914
chr1	998069	998078	GATA2	-	11613
chr1	998069	998078	GATA3	-	11613
chr1	998176	998196	STAF	-	11500
chr1	1092981	1092996	PLAGL1	+	16297
chr1	1093309	1093329	STAF	+	15966
chr1	1093386	1093401	PLAGL1	+	15892
chr1	1093494	1093509	PLAGL1	+	15784
chr1	1093631	1093646	ELK1	+	15647
chr1	1093632	1093642	FLI1	+	15648
chr1	1229368	1229381	EGR1	+	13559
chr1	1229368	1229384	SP4	+	13561
chr1	1229370	1229380	EGR1	+	13560
chr1	1229633	1229646	MTF1	-	13629
chr1	1229651	1229666	PLAGL1	-	13610
chr1	1322520	1322532	PPAR	-	11965
chr1	1490568	1490580	PPAR	-	14835
chr1	1490568	1490580	PPAR	-	14835
chr1	1690492	1690505	MTF1	-	13061
chr1	1790100	1790113	RFX1	-	32419
chr1	1790248	1790259	CREB1	-	32272
chr1	1790253	1790260	CREB1	-	32269
chr1	1891661	1891676	PLAGL1	-	40929
chr1	1907015	1907030	MEF2	-	28253
chr1	1912015	1912032	SRF	-	23252
chr1	1912017	1912031	SRF	-	23251
chr1	2004848	2004860	PPAR	+	22946
chr1	2004848	2004860	PPAR	+	22946
chr1	2005048	2005059	ATF2	+	23145
chr1	2005050	2005057	CREB1	+	23145
chr1	2005095	2005105	NFE2	+	23192
chr1	2029933	2029943	NFE2	+	48030
chr1	2040284	2040297	MTF1	+	58382
chr1	2064670	2064686	SP4	-	61535
chr1	2064797	2064813	SP4	-	61408
chr1	2064800	2064813	EGR1	-	61407
chr1	2064908	2064921	MTF1	-	61299
chr1	2064945	2064958	MTF1	-	61262
chr1	2065040	2065053	MTF1	-	61167
chr1	2065056	2065072	SP4	-	61149
chr1	2105982	2106001	ARNT	-	20222
chr1	2105987	2105997	CG1	-	20221
chr1	2107661	2107676	ARNT	-	18545
chr1	2136431	2136447	SP4	-	10226
chr1	2136609	2136625	SP4	-	10404
chr1	2136636	2136652	SP4	-	10431
chr1	2136639	2136652	EGR1	-	10432
chr1	2136640	2136650	EGR1	-	10432
chr1	2136735	2136745	EGR1	-	10527
chr1	2136769	2136779	EGR1	-	10561
chr1	2144019	2144026	CREB1	+	16111
chr1	2218260	2218273	MTF1	+	58133
chr1	2243088	2243097	MYC	-	79900
chr1	2246363	2246378	ELK1	-	76622
chr1	2277303	2277312	GATA2	-	45685
chr1	2277303	2277312	GATA3	-	45685
chr1	2376085	2376094	GATA3	+	31664
chr1	2379984	2380002	SRF	+	27760
chr1	2379986	2379999	SRF	+	27761
chr1	2379986	2379999	SRF	+	27761
chr1	2379987	2380001	SRF	+	27759
chr1	2379987	2380004	SRF	+	27758
chr1	2379988	2380002	SRF	+	27758
chr1	2473185	2473196	ATF2	-	11507
chr1	2473218	2473229	MYC	-	11540
chr1	2473218	2473229	MYC	-	11540
chr1	2473219	2473229	CG1	-	11541
chr1	2477722	2477738	SP4	+	10074
chr1	2542891	2542907	SP4	-	21581
chr1	2574672	2574685	MTF1	-	10198
chr1	2722499	2722508	GATA2	-	16274
chr1	2722499	2722508	GATA3	-	16274
chr1	3229862	3229872	NFE2	+	141279
chr1	3229976	3229996	STAF	+	141160
chr1	3265821	3265830	GATA2	+	105321
chr1	3265821	3265830	GATA3	+	105321
chr1	3382503	3382522	ARNT	+	11366
chr1	3383650	3383660	NFE2	+	12509
chr1	3388592	3388603	EGR1	+	17451
chr1	3388593	3388603	EGR1	+	17452
chr1	3417011	3417020	NRF1	+	45869
chr1	3418681	3418694	ZIC1	+	47541
chr1	3445058	3445075	SRF	+	73920
chr1	3448098	3448111	ZIC1	+	76958
chr1	3477519	3477531	PPAR	-	50533
chr1	3481968	3481981	ZIC1	-	46084
chr1	3515260	3515277	RFX1	-	12790
chr1	3583265	3583285	STAF	+	14147
chr1	3607439	3607452	MTF1	+	38317
chr1	3612258	3612274	RFX1	+	43138
chr1	3612259	3612272	RFX1	+	43137
chr1	3612322	3612337	PLAGL1	+	43201
chr1	3634769	3634782	ZIC1	+	34189
chr1	3643923	3643939	SP4	+	25033
chr1	3739275	3739285	NFE2	-	26213
chr1	3739347	3739361	SRF	-	26287
chr1	3786026	3786036	CG1	+	12187
chr1	3786720	3786740	STAF	+	12886
chr1	3827515	3827526	ATF4	-	10664
chr1	3830245	3830258	SRF	-	13395
chr1	4486018	4486034	SP4	+	229078
chr1	4486122	4486138	SP4	+	228974
chr1	5570095	5570108	MTF1	-	482431
chr1	5977872	5977887	ARNT	-	74653
chr1	5977874	5977884	CG1	-	74653
chr1	5977874	5977885	MYC	-	74653
chr1	5977874	5977885	MYC	-	74653
chr1	6009597	6009606	GATA2	-	42931
chr1	6067590	6067603	MTF1	-	15064
chr1	6094731	6094740	MYC	+	11438
chr1	6165885	6165895	FLI1	+	59717
chr1	6187743	6187754	CREB1	-	52445
chr1	6187746	6187757	ATF4	-	52442
chr1	6187901	6187912	MYC	-	52287
chr1	6187901	6187912	MYC	-	52287
chr1	6187902	6187911	MYC	-	52287
chr1	6188040	6188056	SP4	-	52145
chr1	6208845	6208861	SP4	-	31340
chr1	6209232	6209249	SRF	-	30953
chr1	6222916	6222933	RFX1	-	17269
chr1	6453451	6453469	SRF	-	26518
chr1	6453454	6453471	SRF	-	26516
chr1	6453544	6453560	SP4	-	26426
chr1	6453547	6453560	EGR1	-	26425
chr1	6453548	6453558	EGR1	-	26425
chr1	6453633	6453648	PLAGL1	-	26338
chr1	6560847	6560856	MYC	-	10198
chr1	6580183	6580200	RFX1	-	29538
chr1	6972586	6972601	MEF2	+	127210
chr1	7022539	7022555	SP4	+	177164
chr1	7022542	7022555	EGR1	+	177165
chr1	7022735	7022746	MYC	+	177357
chr1	7022736	7022745	MYC	+	177357
chr1	7023013	7023026	SRF	+	177636
chr1	7023275	7023295	STAF	+	177902
chr1	7181885	7181900	ARNT	+	336509
chr1	7181887	7181897	CG1	+	336509
chr1	7181887	7181898	MYC	+	336509
chr1	7669130	7669140	NFE2	+	162193
chr1	7669135	7669150	ELK1	+	162186
chr1	7669136	7669146	FLI1	+	162187
chr1	7727662	7727675	MTF1	+	103660
chr1	7727849	7727869	STAF	+	103469
chr1	7764667	7764678	CREB1	+	66656
chr1	7764670	7764681	ATF2	+	66653
chr1	7764702	7764718	SP4	+	66618
chr1	7765027	7765040	EGR1	+	66295
chr1	7870627	7870637	NFE2	+	25870
chr1	7887529	7887546	SRF	-	25566
chr1	7887531	7887545	SRF	-	25565
chr1	7962952	7962964	PPAR	-	40266
chr1	8137920	8137932	PPAR	-	51534
chr1	8229982	8230001	ARNT	-	143599
chr1	8229984	8229999	ARNT	-	143599
chr1	8257949	8257959	NFE2	+	126435
chr1	8258010	8258019	GATA2	+	126375
chr1	8258010	8258019	GATA3	+	126375
chr1	8258058	8258071	EGR1	+	126325
chr1	8258059	8258070	EGR1	+	126325
chr1	8258105	8258120	ARNT	+	126277
chr1	8499137	8499157	STAF	-	15401
chr1	8499144	8499160	RFX1	-	15406
chr1	8781913	8781922	GATA2	-	157233
chr1	8918301	8918315	SRF	-	20842
chr1	8918301	8918319	SRF	-	20840
chr1	8918304	8918317	SRF	-	20840
chr1	9070170	9070183	ZIC1	-	16227
chr1	9171166	9171179	RFX1	-	18056
chr1	9223829	9223841	PPAR	-	34607
chr1	9327343	9327358	PLAGL1	+	25590
chr1	9335693	9335710	RFX1	+	17239
chr1	9335736	9335746	NFE2	+	17199
chr1	9335778	9335788	NFE2	+	17157
chr1	9371661	9371670	GATA2	+	18725
chr1	9371661	9371670	GATA3	+	18725
chr1	9446414	9446424	NFE2	+	93479
chr1	9449072	9449082	NFE2	+	96137
chr1	9488945	9488954	NRF1	+	110578
chr1	9489013	9489024	ATF2	+	110509
chr1	9489013	9489024	ATF4	+	110509
chr1	9489042	9489049	CREB1	+	110482
chr1	9747405	9747418	MTF1	+	35622
chr1	9747455	9747465	FLI1	+	35671
chr1	9747493	9747506	ZIC1	+	35710
chr1	9747638	9747654	SP4	+	35857
chr1	9777406	9777421	PLAGL1	+	65624
chr1	9777798	9777818	STAF	+	66019
chr1	9779321	9779331	NFE2	+	67537
chr1	9779357	9779367	NFE2	+	67573
chr1	9782024	9782037	ZIC1	+	70241
chr1	9927786	9927799	MTF1	-	42523
chr1	10343536	10343545	GATA3	+	72777
chr1	10438722	10438736	RFX4	+	20355
chr1	10438723	10438740	RFX1	+	20353
chr1	10438765	10438775	FLI1	+	20314
chr1	10554873	10554888	PLAGL1	+	19878
chr1	10700351	10700364	ZIC1	-	156375
chr1	10706530	10706540	NFE2	-	150197
chr1	10706625	10706646	STAF	-	150097
chr1	10706626	10706646	STAF	-	150096
chr1	10706648	10706665	RFX1	-	150076
chr1	10711616	10711631	NFYA	-	145109
chr1	10711982	10711993	MYC	-	144745
chr1	10711983	10711992	MYC	-	144745
chr1	10750782	10750794	PPAR	-	105944
chr1	10754257	10754272	PLAGL1	-	102468
chr1	10754835	10754851	SP4	-	101889
chr1	10755240	10755253	MTF1	-	101486
chr1	10784216	10784231	MEF2	-	72509
chr1	10896000	10896011	EGR1	-	39273
chr1	10896001	10896011	EGR1	-	39274
chr1	10896136	10896152	SP4	-	39412
chr1	10927162	10927172	EGR1	-	70435
chr1	10927162	10927173	EGR1	-	70435
chr1	11379202	11379219	RFX1	+	45956
chr1	11379303	11379320	RFX1	+	46057
chr1	11397747	11397760	ZIC1	+	64499
chr1	11768277	11768297	STAF	+	16507
chr1	11809388	11809397	MYC	+	13251
chr1	11822132	11822147	ARNT	+	25998
chr1	11822134	11822145	MYC	+	25998
chr1	11822134	11822145	MYC	+	25998
chr1	11838022	11838031	GATA2	+	28126
chr1	11838022	11838031	GATA3	+	28126
chr1	11851111	11851122	ATF4	+	15036
chr1	11934359	11934374	MEF2	-	15375
chr1	11935332	11935345	SRF	-	16347
chr1	11935334	11935348	SRF	-	16350
chr1	11941267	11941287	STAF	-	22286
chr1	11967940	11967953	SRF	-	18538
chr1	11967993	11968013	STAF	-	18481
chr1	11967993	11968014	STAF	-	18481
chr1	11969054	11969069	NFYA	-	17423
chr1	11969081	11969101	STAF	-	17393
chr1	11969754	11969767	RFX1	-	16724
chr1	11970179	11970200	STAF	-	16295
chr1	12009222	12009236	SRF	+	14506
chr1	12009222	12009240	SRF	+	14508
chr1	12009225	12009238	SRF	+	14508
chr1	12015484	12015493	GATA2	+	20765
chr1	12015484	12015493	GATA3	+	20765
chr1	12027509	12027521	PPAR	+	12722
chr1	12098922	12098933	MYC	+	19629
chr1	12098922	12098933	MYC	+	19629
chr1	12112224	12112234	NFE2	+	11204
chr1	12112388	12112401	ZIC1	+	11039
chr1	12156256	12156271	NFYA	+	32830
chr1	12279023	12279035	PPAR	+	11083
chr1	12493805	12493814	GATA2	-	184010
chr1	12493805	12493814	GATA3	-	184010
chr1	12555915	12555924	GATA2	-	121900
chr1	12555915	12555924	GATA3	-	121900
chr1	12588488	12588501	SRF	-	89325
chr1	12589620	12589629	GATA2	-	88195
chr1	12589632	12589648	SP4	-	88179
chr1	12589635	12589648	EGR1	-	88178
chr1	12601822	12601832	CG1	-	75992
chr1	12614129	12614144	NFYA	-	63683
chr1	12614162	12614177	NFYA	-	63650
chr1	12614208	12614223	NFYA	-	63604
chr1	12662101	12662115	RFX4	-	15711
chr1	12662102	12662119	RFX1	-	15709
chr1	12662103	12662116	RFX1	-	15710
chr1	14027093	14027106	ZIC1	+	48776
chr1	14220656	14220671	MEF2	+	144788
chr1	14672849	14672859	NFE2	+	583441
chr1	14672889	14672901	PPAR	+	583400
chr1	14672889	14672901	PPAR	+	583400
chr1	14761897	14761912	NFYA	+	494391
chr1	14769882	14769891	GATA2	+	486409
chr1	14769882	14769891	GATA3	+	486409
chr1	14849534	14849548	RFX4	+	406754
chr1	14849535	14849552	RFX1	+	406752
chr1	14924491	14924500	GATA2	+	331800
chr1	14924491	14924500	GATA3	+	331800
chr1	15105824	15105839	PLAGL1	+	150464
chr1	15131314	15131324	NFE2	+	124976
chr1	15296789	15296804	NFYA	+	40501
chr1	15296831	15296841	EGR1	+	40541
chr1	15296859	15296873	RFX4	+	40571
chr1	15322678	15322694	SP4	+	66391
chr1	15354164	15354179	PLAGL1	+	97876
chr1	15373310	15373323	MTF1	+	106912
chr1	15562949	15562964	NFYA	+	10811
chr1	15606228	15606243	NFYA	+	32468
chr1	15666945	15666955	NFE2	+	69440
chr1	15672598	15672613	PLAGL1	+	63785
chr1	15679107	15679117	FLI1	+	57278
chr1	15679141	15679151	NFE2	+	57244
chr1	15679220	15679232	PPAR	+	57164
chr1	15749873	15749883	NFE2	+	13488
chr1	15753438	15753448	NFE2	+	11494
chr1	15870313	15870322	GATA2	+	16966
chr1	15930092	15930108	RFX1	+	13852
chr1	15930095	15930109	RFX4	+	13850
chr1	15930143	15930162	ARNT	+	13800
chr1	15930187	15930206	ARNT	+	13756
chr1	16161462	16161469	E2F1	+	12893
chr1	16162350	16162359	NRF1	+	12004
chr1	16162379	16162386	E2F1	+	11976
chr1	16162429	16162440	EGR1	+	11924
chr1	16162430	16162440	EGR1	+	11923
chr1	16162494	16162503	NRF1	+	11860
chr1	16162531	16162547	SP4	+	11819
chr1	16162816	16162829	SRF	+	11536
chr1	16212969	16212982	MTF1	+	38617
chr1	16276225	16276239	SRF	-	26394
chr1	16279485	16279495	FLI1	-	23136
chr1	16449629	16449639	EGR1	-	32947
chr1	16494466	16494483	RFX1	-	11893
chr1	16494467	16494480	RFX1	-	11892
chr1	16499829	16499839	NFE2	-	17253
chr1	16825668	16825677	NRF1	+	58506
chr1	16825788	16825801	EGR1	+	58628
chr1	16825854	16825867	EGR1	+	58694
chr1	16825855	16825866	EGR1	+	58694
chr1	16825860	16825876	SP4	+	58702
chr1	17231345	17231356	ATF2	+	17094
chr1	17287524	17287537	MTF1	-	20550
chr1	17290093	17290108	ELK1	-	17980
chr1	17402189	17402201	PPAR	-	21531
chr1	17402189	17402201	PPAR	-	21531
chr1	17563712	17563728	SP4	+	11872
chr1	17600872	17600887	PLAGL1	+	25287
chr1	17675039	17675049	NFE2	+	23696
chr1	17746703	17746718	NFYA	-	18348
chr1	17820798	17820808	NFE2	-	55745
chr1	17866289	17866304	NFYA	+	40751
chr1	17866341	17866356	PLAGL1	+	40699
chr1	17944454	17944465	SRF	+	37412
chr1	18095282	18095292	NFE2	+	13480
chr1	18649111	18649130	ARNT	+	158303
chr1	18649113	18649128	ARNT	+	158303
chr1	18649115	18649126	MYC	+	158303
chr1	18649115	18649126	MYC	+	158303
chr1	18650938	18650954	SP4	+	156477
chr1	18779267	18779287	STAF	+	28146
chr1	18857647	18857656	GATA2	+	50228
chr1	19163330	19163345	NFYA	-	22817
chr1	19163361	19163376	NFYA	-	22786
chr1	19163433	19163444	SRF	-	22716
chr1	19229350	19229365	NFYA	-	11973
chr1	19229468	19229481	MTF1	-	12090
chr1	19234614	19234629	NFYA	-	17237
chr1	19239706	19239717	ATF4	-	22327
chr1	19318288	19318307	ARNT	-	35472
chr1	19318293	19318303	CG1	-	35473
chr1	19319291	19319300	GATA2	-	36470
chr1	19389352	19389367	NFYA	-	106534
chr1	19506566	19506581	ELK1	-	30172
chr1	19506570	19506580	FLI1	-	30170
chr1	19651849	19651863	SRF	+	13117
chr1	19734394	19734403	GATA2	-	77667
chr1	19796062	19796072	NFE2	-	15998
chr1	20042174	20042190	SP4	+	50403
chr1	20478785	20478798	ZIC1	+	12969
chr1	20670166	20670182	SP4	+	52763
chr1	20670273	20670289	SP4	+	52870
chr1	20670276	20670289	EGR1	+	52871
chr1	20670304	20670320	SP4	+	52901
chr1	20670323	20670339	SP4	+	52920
chr1	20757017	20757030	ZIC1	-	55704
chr1	20767423	20767438	NFYA	-	45297
chr1	20767461	20767482	STAF	-	45256
chr1	20767462	20767482	STAF	-	45255
chr1	20799792	20799801	NRF1	-	12931
chr1	20856925	20856934	GATA2	+	22002
chr1	20856925	20856934	GATA3	+	22002
chr1	21022940	21022951	ATF4	-	21371
chr1	21032118	21032128	NFE2	-	12193
chr1	21348959	21348969	NFE2	-	88911
chr1	21503161	21503174	ZIC1	-	65292
chr1	21588474	21588484	FLI1	-	83554
chr1	21588596	21588607	ATF4	-	83432
chr1	21588906	21588923	RFX1	-	83119
chr1	21589110	21589119	GATA2	-	82919
chr1	21589110	21589119	GATA3	-	82919
chr1	21629282	21629295	RFX1	-	42745
chr1	21647729	21647738	GATA2	-	24300
chr1	21647729	21647738	GATA3	-	24300
chr1	21815448	21815458	FLI1	+	20404
chr1	21824358	21824370	PPAR	+	11493
chr1	21896831	21896843	PPAR	+	60980
chr1	21896831	21896843	PPAR	+	60980
chr1	21901535	21901546	EGR1	+	65683
chr1	21901536	21901546	EGR1	+	65684
chr1	21926490	21926499	GATA2	-	51853
chr1	21934492	21934508	SP4	-	43847
chr1	21934495	21934508	EGR1	-	43846
chr1	21949139	21949152	ZIC1	-	29202
chr1	21949229	21949244	PLAGL1	-	29111
chr1	21953798	21953809	ATF4	-	24544
chr1	21958765	21958781	RFX1	-	19574
chr1	21958803	21958812	GATA2	-	19540
chr1	21965259	21965269	NFE2	-	13083
chr1	21990619	21990634	NFYA	-	12279
chr1	22149047	22149063	SP4	+	10298
chr1	22165611	22165623	PPAR	+	26860
chr1	22165611	22165623	PPAR	+	26860
chr1	22166133	22166147	SRF	+	27383
chr1	22192608	22192628	STAF	+	53861
chr1	22223478	22223493	ARNT	-	40264
chr1	22223481	22223491	CG1	-	40263
chr1	22233450	22233470	STAF	-	30289
chr1	22236547	22236561	SRF	-	27195
chr1	22236547	22236565	SRF	-	27193
chr1	22236549	22236562	SRF	-	27194
chr1	22236551	22236565	SRF	-	27191
chr1	22237873	22237885	PPAR	-	25870
chr1	22238100	22238112	PPAR	-	25643
chr1	22242044	22242059	NFYA	-	21698
chr1	22290640	22290655	PLAGL1	+	12770
chr1	22345750	22345764	RFX4	+	17609
chr1	22351994	22352004	FLI1	+	23851
chr1	22351996	22352006	ELK1	+	23853
chr1	22366414	22366430	RFX1	+	12697
chr1	22366479	22366489	FLI1	+	12635
chr1	22444576	22444594	SRF	-	24933
chr1	22444579	22444592	SRF	-	24933
chr1	22444580	22444594	SRF	-	24931
chr1	22489756	22489769	ZIC1	-	20244
chr1	22489799	22489810	ATF4	-	20286
chr1	22613213	22613223	FLI1	-	143700
chr1	22659768	22659778	NFE2	+	118570
chr1	22747167	22747182	NFYA	+	31169
chr1	22755282	22755302	STAF	+	23051
chr1	22755303	22755319	RFX1	+	23032
chr1	23107373	23107388	NFYA	+	70050
chr1	23188742	23188759	SRF	+	151420
chr1	23188751	23188764	MTF1	+	151427
chr1	23543439	23543452	ZIC1	-	22224
chr1	23543472	23543487	ELK1	-	22258
chr1	23572154	23572166	PPAR	-	50939
chr1	23730517	23730527	FLI1	-	20738
chr1	23763448	23763455	E2F1	-	12191
chr1	23840782	23840794	PPAR	-	16923
chr1	23871452	23871461	GATA3	-	13745
chr1	23946158	23946168	EGR1	-	59879
chr1	23999837	23999846	GATA2	+	18427
chr1	24059059	24059069	NFE2	+	10791
chr1	24345389	24345405	RFX1	-	38445
chr1	24345491	24345505	RFX4	-	38546
chr1	24345492	24345509	RFX1	-	38548
chr1	24345595	24345607	PPAR	-	38649
chr1	24717819	24717826	E2F1	-	22439
chr1	24912704	24912714	NFE2	+	30143
chr1	25051191	25051206	NFYA	+	20561
chr1	25051544	25051556	PPAR	+	20209
chr1	25092126	25092136	NFE2	+	20372
chr1	25174820	25174833	ZIC1	+	103067
chr1	25174931	25174940	MYC	+	103176
chr1	25238066	25238075	GATA3	-	53430
chr1	25256402	25256415	ZIC1	-	35092
chr1	25256839	25256854	NFYA	-	34654
chr1	25258826	25258839	MTF1	-	32668
chr1	25428408	25428425	SRF	-	130596
chr1	25844649	25844664	NFYA	+	25419
chr1	25895710	25895720	EGR1	+	25640
chr1	25895727	25895742	ELK1	+	25659
chr1	25899426	25899439	MTF1	+	29357
chr1	25899559	25899572	SRF	+	29490
chr1	26216298	26216316	SRF	-	17060
chr1	26361972	26361987	NFYA	-	10624
chr1	26361985	26362001	SP4	-	10610
chr1	26453010	26453025	NFYA	+	14750
chr1	26527762	26527773	CREB1	+	10649
chr1	26527765	26527776	ATF4	+	10652
chr1	26527937	26527948	CREB1	+	10824
chr1	26662761	26662773	PPAR	-	17853
chr1	26662958	26662974	SP4	-	17654
chr1	26663021	26663037	SP4	-	17591
chr1	26663028	26663041	MTF1	-	17586
chr1	26663068	26663084	SP4	-	17544
chr1	26663339	26663350	MYC	-	17276
chr1	26663340	26663349	MYC	-	17276
chr1	26826683	26826700	RFX1	+	27790
chr1	26826687	26826701	RFX4	+	27793
chr1	26827485	26827496	CREB1	+	28589
chr1	26868426	26868441	ELK1	+	12185
chr1	26882317	26882327	NFE2	+	26074
chr1	26910731	26910746	NFYA	+	54490
chr1	26910844	26910864	STAF	+	54606
chr1	26946894	26946915	STAF	+	75617
chr1	26947266	26947275	GATA2	+	75251
chr1	26947734	26947750	SP4	+	74779
chr1	26947982	26947992	FLI1	+	74534
chr1	27050226	27050236	NFE2	+	27710
chr1	27098413	27098423	NFE2	+	16035
chr1	27371229	27371239	NFE2	-	31902
chr1	27372611	27372620	MYC	-	33283
chr1	27426180	27426197	RFX1	-	55432
chr1	27435793	27435806	ZIC1	-	45821
chr1	27438741	27438752	EGR1	-	42874
chr1	27463847	27463862	ELK1	-	17766
chr1	27831879	27831891	PPAR	-	15208
chr1	27852122	27852142	STAF	-	35455
chr1	27852191	27852204	EGR1	-	35520
chr1	27852191	27852207	SP4	-	35522
chr1	27853827	27853841	RFX4	-	37157
chr1	27853828	27853844	RFX1	-	37159
chr1	27869134	27869144	NFE2	-	52462
chr1	27869468	27869479	ATF2	-	52796
chr1	27869468	27869479	ATF4	-	52796
chr1	27869916	27869936	STAF	-	53249
chr1	27882790	27882805	ELK1	-	47345
chr1	27882791	27882801	FLI1	-	47346
chr1	27882964	27882973	GATA2	-	47174
chr1	27883489	27883504	PLAGL1	-	46646
chr1	27883768	27883784	SP4	-	46366
chr1	27883986	27883996	FLI1	-	46151
chr1	27888778	27888787	GATA2	-	41360
chr1	27888778	27888787	GATA3	-	41360
chr1	27895093	27895106	EGR1	-	35043
chr1	27895093	27895109	SP4	-	35041
chr1	27895230	27895245	PLAGL1	-	34905
chr1	27896498	27896510	PPAR	-	33638
chr1	27896498	27896510	PPAR	-	33638
chr1	27898387	27898401	RFX4	-	31748
chr1	27902413	27902428	ARNT	-	27722
chr1	27902415	27902425	CG1	-	27722
chr1	27902540	27902555	MEF2	-	27595
chr1	27982702	27982715	SRF	-	16015
chr1	27986653	27986663	FLI1	-	12065
chr1	27986687	27986698	ATF2	-	12031
chr1	28499404	28499414	FLI1	-	21037
chr1	28573744	28573759	NFYA	+	11150
chr1	28573915	28573930	NFYA	+	11321
chr1	28575159	28575175	SP4	+	10795
chr1	28672879	28672894	ELK1	+	17374
chr1	28672889	28672899	NFE2	+	17382
chr1	28695923	28695937	SRF	+	40418
chr1	28695923	28695941	SRF	+	40420
chr1	28696228	28696241	ZIC1	+	40722
chr1	28696730	28696742	PPAR	+	41224
chr1	28696730	28696742	PPAR	+	41224
chr1	28798180	28798190	NFE2	+	33525
chr1	28832477	28832486	NRF1	+	12263
chr1	28832500	28832510	FLI1	+	12239
chr1	28904150	28904162	PPAR	+	14850
chr1	28904150	28904162	PPAR	+	14850
chr1	28907558	28907570	PPAR	+	11442
chr1	28908913	28908930	SRF	+	10085
chr1	28908914	28908928	SRF	+	10085
chr1	29045570	29045580	NFE2	+	17876
chr1	29187042	29187051	GATA3	+	26556
chr1	29191416	29191430	SRF	+	22179
chr1	29240821	29240830	NRF1	+	27223
chr1	29240932	29240947	NFYA	+	27337
chr1	29461000	29461015	ARNT	-	10587
chr1	29529545	29529560	PLAGL1	-	20916
chr1	29585036	29585057	STAF	+	22019
chr1	29586156	29586166	NFE2	+	23134
chr1	29586611	29586627	SP4	+	23592
chr1	29610059	29610075	SP4	+	47040
chr1	29610155	29610167	PPAR	+	47134
chr1	29676760	29676775	NFYA	+	113740
chr1	29683393	29683408	NFYA	+	120373
chr1	29840042	29840057	NFYA	+	277022
chr1	29840109	29840124	NFYA	+	277089
chr1	30464072	30464087	NFYA	-	732352
chr1	30590712	30590727	NFYA	-	605712
chr1	31000758	31000768	NFE2	-	195668
chr1	31158361	31158377	SP4	-	38062
chr1	31158365	31158376	EGR1	-	38061
chr1	31173960	31173971	MYC	-	22466
chr1	31173960	31173971	MYC	-	22466
chr1	31180983	31181003	STAF	-	15438
chr1	31214206	31214216	NFE2	-	16471
chr1	31214280	31214296	RFX1	-	16394
chr1	31251471	31251486	NFYA	-	20796
chr1	31252605	31252620	PLAGL1	-	21930
chr1	31297079	31297092	SRF	-	66403
chr1	31297445	31297460	NFYA	-	66770
chr1	31327176	31327197	STAF	-	54293
chr1	31327177	31327197	STAF	-	54292
chr1	31345014	31345028	SRF	-	36458
chr1	31345244	31345259	NFYA	-	36228
chr1	31345665	31345683	SRF	-	35805
chr1	31345668	31345685	SRF	-	35803
chr1	31345750	31345765	NFYA	-	35722
chr1	31353028	31353045	RFX1	-	28443
chr1	31361528	31361543	MEF2	-	19944
chr1	31402542	31402559	SRF	-	21071
chr1	31574202	31574222	STAF	-	35649
chr1	31617255	31617264	GATA2	-	78696
chr1	31617255	31617264	GATA3	-	78696
chr1	31627805	31627818	EGR1	-	84922
chr1	31627805	31627821	SP4	-	84920
chr1	31627868	31627884	SP4	-	84857
chr1	31628180	31628195	PLAGL1	-	84546
chr1	31628343	31628353	CG1	-	84385
chr1	31643834	31643844	NFE2	-	68894
chr1	31687779	31687794	PLAGL1	-	24947
chr1	31867648	31867661	ZIC1	+	18308
chr1	31867775	31867786	CREB1	+	18182
chr1	32014327	32014344	SRF	+	27750
chr1	32014329	32014343	SRF	+	27749
chr1	32014747	32014756	GATA2	+	27334
chr1	32014747	32014756	GATA3	+	27334
chr1	32053480	32053492	PPAR	+	11401
chr1	32208609	32208624	ARNT	-	21031
chr1	32208611	32208622	MYC	-	21031
chr1	32208611	32208622	MYC	-	21031
chr1	32208612	32208621	MYC	-	21031
chr1	32208673	32208688	NFYA	-	20967
chr1	32208708	32208723	NFYA	-	20932
chr1	32208732	32208746	RFX4	-	20908
chr1	32214050	32214059	GATA2	-	15593
chr1	32247843	32247857	RFX4	-	18203
chr1	32247844	32247861	RFX1	-	18205
chr1	32253767	32253776	NRF1	-	24124
chr1	32253941	32253955	RFX4	-	24301
chr1	32253943	32253956	RFX1	-	24302
chr1	32254263	32254279	RFX1	-	24624
chr1	32254265	32254278	RFX1	-	24624
chr1	32254266	32254280	RFX4	-	24626
chr1	32254282	32254298	RFX1	-	24643
chr1	32254285	32254299	RFX4	-	24645
chr1	32254308	32254322	RFX4	-	24668
chr1	32254709	32254722	RFX1	-	25068
chr1	32254867	32254883	SP4	-	25228
chr1	32254870	32254883	EGR1	-	25229
chr1	32254871	32254881	EGR1	-	25229
chr1	32254871	32254882	EGR1	-	25229
chr1	32354982	32354997	ELK1	-	30269
chr1	32403852	32403863	ATF2	-	18599
chr1	32404080	32404096	SP4	-	18830
chr1	32404235	32404245	EGR1	-	18982
chr1	32404243	32404256	MTF1	-	18991
chr1	32420384	32420395	MYC	-	35131
chr1	32420385	32420394	MYC	-	35131
chr1	32420468	32420483	ELK1	-	35217
chr1	32608501	32608518	RFX1	+	34866
chr1	32817014	32817030	SP4	-	10821
chr1	32817069	32817085	SP4	-	10766
chr1	32817072	32817085	EGR1	-	10765
chr1	32817114	32817130	SP4	-	10721
chr1	32817200	32817219	ARNT	-	10634
chr1	33077918	33077933	NFYA	-	38259
chr1	33182438	33182454	SP4	-	14086
chr1	33190814	33190834	STAF	-	22464
chr1	33190941	33190951	NFE2	-	22586
chr1	33199717	33199734	RFX1	-	31365
chr1	33199721	33199735	RFX4	-	31368
chr1	33206896	33206908	PPAR	+	24332
chr1	33207374	33207387	MTF1	+	23854
chr1	33207540	33207551	EGR1	+	23689
chr1	33208038	33208048	FLI1	+	23191
chr1	33208662	33208676	SRF	+	22565
chr1	33219497	33219513	SP4	+	11729
chr1	33219514	33219530	SP4	+	11712
chr1	33219546	33219562	SP4	+	11680
chr1	33219572	33219587	PLAGL1	+	11655
chr1	33455030	33455040	NFE2	-	24750
chr1	33458196	33458216	STAF	-	27921
chr1	33521044	33521058	SRF	-	18540
chr1	33592911	33592921	FLI1	+	46203
chr1	33593156	33593165	GATA2	+	46447
chr1	33630981	33630997	SP4	-	16681
chr1	33827361	33827376	ELK1	-	11870
chr1	33862506	33862516	FLI1	-	47013
chr1	33896634	33896650	SP4	+	41589
chr1	33896637	33896650	EGR1	+	41588
chr1	33896740	33896750	CG1	+	41486
chr1	33896824	33896841	RFX1	+	41399
chr1	33896828	33896842	RFX4	+	41396
chr1	33896841	33896857	SP4	+	41382
chr1	33922252	33922261	GATA2	+	15975
chr1	34098789	34098805	SP4	+	160566
chr1	35208529	35208539	NFE2	+	12113
chr1	35309273	35309284	ATF4	-	16059
chr1	35394952	35394962	EGR1	-	23974
chr1	35395314	35395324	EGR1	-	24336
chr1	35395383	35395393	EGR1	-	24405
chr1	35745084	35745095	MYC	+	10522
chr1	35745084	35745095	MYC	+	10522
chr1	35745085	35745095	CG1	+	10523
chr1	36139885	36139895	NFE2	-	32446
chr1	36173494	36173510	SP4	-	11287
chr1	36335323	36335338	NFYA	+	13479
chr1	36335352	36335362	EGR1	+	13452
chr1	36335364	36335381	SRF	+	13437
chr1	36335365	36335379	SRF	+	13437
chr1	36360018	36360028	NFE2	+	11214
chr1	36590952	36590962	EGR1	-	24157
chr1	36593999	36594008	GATA2	-	21111
chr1	36641220	36641236	RFX1	+	19426
chr1	36644674	36644690	SP4	+	22880
chr1	36839549	36839564	ELK1	-	11928
chr1	36839779	36839792	SRF	-	11699
chr1	36839780	36839797	SRF	-	11696
chr1	36839781	36839795	SRF	-	11696
chr1	36979916	36979936	STAF	-	31012
chr1	36982218	36982233	PLAGL1	-	33311
chr1	37290112	37290122	EGR1	-	209726
chr1	37329979	37329994	PLAGL1	-	169857
chr1	37329995	37330012	SRF	-	169840
chr1	37641564	37641573	GATA2	-	141725
chr1	37641564	37641573	GATA3	-	141725
chr1	37875878	37875893	NFYA	+	64233
chr1	37920391	37920404	SRF	+	19721
chr1	38397281	38397294	MTF1	-	15441
chr1	38397450	38397463	EGR1	-	15272
chr1	38397520	38397536	SP4	-	15200
chr1	38774726	38774735	GATA2	-	262281
chr1	38774726	38774735	GATA3	-	262281
chr1	39210163	39210175	PPAR	-	115325
chr1	39255611	39255623	PPAR	-	69877
chr1	39424718	39424728	NFE2	-	17268
chr1	39564356	39564370	RFX4	+	17275
chr1	39564358	39564371	RFX1	+	17276
chr1	39564397	39564411	RFX4	+	17316
chr1	39564398	39564415	RFX1	+	17318
chr1	39624483	39624494	CREB1	+	77400
chr1	39624486	39624497	ATF2	+	77403
chr1	39624488	39624495	CREB1	+	77403
chr1	39624506	39624518	PPAR	+	77424
chr1	39633771	39633780	GATA2	+	86687
chr1	39670372	39670382	NFE2	+	123289
chr1	40074767	40074776	NRF1	-	30576
chr1	40167619	40167636	RFX1	-	10539
chr1	40177206	40177216	NFE2	-	20123
chr1	40282546	40282556	NFE2	-	28019
chr1	40439352	40439359	E2F1	+	18572
chr1	40525266	40525275	GATA2	+	19016
chr1	40904309	40904324	NFYA	+	12020
chr1	41099846	41099855	GATA3	-	31473
chr1	41174596	41174611	NFYA	+	17362
chr1	41174937	41174952	NFYA	+	17703
chr1	41274811	41274821	CG1	+	25133
chr1	41286003	41286015	PPAR	+	36326
chr1	41286703	41286712	GATA2	+	37024
chr1	41306765	41306785	STAF	-	21242
chr1	41342248	41342257	GATA2	-	14235
chr1	41342248	41342257	GATA3	-	14235
chr1	41469733	41469743	CG1	-	17658
chr1	41616901	41616910	GATA2	-	90909
chr1	41616901	41616910	GATA3	-	90909
chr1	41745583	41745592	GATA2	-	37773
chr1	41788646	41788656	EGR1	-	80837
chr1	41788788	41788808	STAF	-	80984
chr1	41826829	41826844	NFYA	-	119022
chr1	41826883	41826899	SP4	-	119077
chr1	41827259	41827272	MTF1	-	119451
chr1	41846794	41846805	ATF4	-	103544
chr1	41849434	41849444	NFE2	-	100904
chr1	41898431	41898441	NFE2	-	51907
chr1	41898817	41898827	NFE2	-	51521
chr1	41962057	41962067	NFE2	-	11719
chr1	41962163	41962174	MYC	-	11825
chr1	41962164	41962173	MYC	-	11825
chr1	41979241	41979256	PLAGL1	-	28905
chr1	42149881	42149891	NFE2	-	199543
chr1	42501343	42501359	SP4	-	116974
chr1	42501635	42501651	SP4	-	117266
chr1	43390056	43390071	NFYA	-	34783
chr1	43407595	43407605	NFE2	-	17246
chr1	43476922	43476931	GATA2	-	52080
chr1	43510637	43510648	ATF4	-	85796
chr1	43539475	43539491	SP4	+	74110
chr1	43961040	43961049	GATA2	+	35502
chr1	44011631	44011643	PPAR	+	15091
chr1	44015831	44015844	MTF1	+	19291
chr1	44023528	44023538	NFE2	+	26987
chr1	44023761	44023778	SRF	+	27223
chr1	44023763	44023777	SRF	+	27224
chr1	44031467	44031478	EGR1	+	34926
chr1	44031568	44031585	RFX1	+	35030
chr1	44031647	44031657	NFE2	+	35106
chr1	44229226	44229243	SRF	+	56031
chr1	44703918	44703931	MTF1	+	24800
chr1	44704123	44704138	NFYA	+	25006
chr1	44756677	44756686	GATA3	-	64257
chr1	44997940	44997950	NFE2	+	126986
chr1	44997988	44997998	NFE2	+	127034
chr1	45037788	45037797	GATA3	-	102306
chr1	45060906	45060918	PPAR	-	79186
chr1	45060906	45060918	PPAR	-	79186
chr1	45075846	45075859	EGR1	-	64246
chr1	45075893	45075913	STAF	-	64195
chr1	45090178	45090187	GATA2	-	49916
chr1	45097595	45097607	PPAR	-	42497
chr1	45097595	45097607	PPAR	-	42497
chr1	45097623	45097642	ARNT	-	42466
chr1	45097625	45097640	ARNT	-	42466
chr1	45187775	45187796	STAF	+	17704
chr1	45195100	45195120	STAF	+	10379
chr1	45285858	45285879	STAF	+	11715
chr1	45285859	45285879	STAF	+	11716
chr1	45285988	45285998	EGR1	+	11840
chr1	45412659	45412674	MEF2	-	39727
chr1	45501422	45501435	RFX1	+	23624
chr1	45504917	45504932	ARNT	+	27120
chr1	45769342	45769358	SP4	+	23194
chr1	45769396	45769412	SP4	+	23140
chr1	45769413	45769426	EGR1	+	23125
chr1	45769413	45769429	SP4	+	23123
chr1	45769501	45769514	EGR1	+	23037
chr1	45769501	45769517	SP4	+	23035
chr1	45825709	45825724	MEF2	-	19575
chr1	46235416	46235430	SRF	-	18939
chr1	46420379	46420389	NFE2	+	151100
chr1	46614204	46614219	NFYA	-	15832
chr1	46835677	46835686	GATA2	+	24257
chr1	46908485	46908500	PLAGL1	+	48554
chr1	46943285	46943296	CREB1	+	29377
chr1	46950567	46950576	GATA2	+	22096
chr1	46952650	46952668	SRF	+	20008
chr1	46952853	46952867	SRF	+	19807
chr1	46952856	46952869	SRF	+	19805
chr1	46953786	46953801	MEF2	+	18874
chr1	46988404	46988414	EGR1	+	15742
chr1	46993973	46993980	E2F1	+	21309
chr1	46998663	46998679	SP4	-	18215
chr1	47001025	47001040	ELK1	-	15854
chr1	47002362	47002371	GATA2	-	14520
chr1	47002362	47002371	GATA3	-	14520
chr1	47201675	47201688	SRF	-	16946
chr1	47201676	47201693	SRF	-	16949
chr1	47201677	47201691	SRF	-	16949
chr1	47644835	47644845	FLI1	-	10930
chr1	47677751	47677761	FLI1	-	17686
chr1	47915766	47915781	PLAGL1	+	14085
chr1	47973885	47973900	PLAGL1	+	72204
chr1	48000267	48000277	NFE2	+	98584
chr1	48015359	48015371	PPAR	+	113677
chr1	48015359	48015371	PPAR	+	113677
chr1	48176015	48176032	SRF	+	274335
chr1	48176017	48176031	SRF	+	274336
chr1	48176017	48176035	SRF	+	274338
chr1	48176381	48176393	PPAR	+	274699
chr1	48643165	48643174	GATA2	+	45187
chr1	50737852	50737864	PPAR	-	151260
chr1	51339222	51339229	E2F1	-	86710
chr1	51339489	51339499	NFE2	-	86441
chr1	51750340	51750349	GATA2	+	48400
chr1	51750457	51750471	RFX4	+	48520
chr1	51762602	51762618	SP4	-	48174
chr1	51796478	51796485	E2F1	-	14303
chr1	51797085	51797095	NFE2	-	13694
chr1	52082691	52082707	SP4	-	97705
chr1	52082742	52082753	ATF2	-	97753
chr1	52082744	52082751	CREB1	-	97753
chr1	52083048	52083063	NFYA	-	98061
chr1	52113998	52114007	GATA2	+	81483
chr1	52114173	52114188	NFYA	+	81305
chr1	52137739	52137756	SRF	+	57738
chr1	52137743	52137754	SRF	+	57737
chr1	52234747	52234757	NFE2	+	39267
chr1	53540807	53540819	PPAR	+	13090
chr1	53731886	53731899	SRF	-	27611
chr1	53731886	53731899	SRF	-	27611
chr1	53744041	53744053	PPAR	-	39766
chr1	53744041	53744053	PPAR	-	39766
chr1	53744084	53744099	PLAGL1	-	39810
chr1	53859157	53859172	PLAGL1	-	65344
chr1	54587295	54587305	EGR1	-	31378
chr1	54629551	54629571	STAF	-	10883
chr1	54629571	54629584	EGR1	-	10899
chr1	54695243	54695252	GATA2	+	29408
chr1	54695243	54695252	GATA3	+	29408
chr1	54739600	54739615	PLAGL1	+	73768
chr1	54776923	54776934	ATF4	-	95050
chr1	54821779	54821793	RFX4	-	50192
chr1	54821780	54821797	RFX1	-	50190
chr1	54842587	54842597	NFE2	-	29386
chr1	54954093	54954108	NFYA	+	59706
chr1	54979997	54980012	NFYA	+	33802
chr1	54980030	54980045	NFYA	+	33769
chr1	55240955	55240970	NFYA	-	10737
chr1	55326857	55326872	ELK1	-	26056
chr1	56983595	56983605	NFE2	-	61656
chr1	57297697	57297711	SRF	-	12336
chr1	57297769	57297784	MEF2	-	12408
chr1	59282137	59282147	FLI1	-	32358
chr1	59347319	59347330	ATF4	-	97540
chr1	59347320	59347330	NFE2	-	97541
chr1	59347368	59347378	NFE2	-	97589
chr1	59351154	59351168	SRF	-	101377
chr1	59351156	59351169	SRF	-	101378
chr1	59351157	59351174	SRF	-	101381
chr1	59362592	59362607	MEF2	-	112815
chr1	59394418	59394427	GATA2	-	144638
chr1	59394418	59394427	GATA3	-	144638
chr1	59445525	59445534	GATA2	-	195745
chr1	59605168	59605178	NFE2	+	157451
chr1	59892973	59892994	STAF	+	130359
chr1	61390834	61390843	GATA3	+	157141
chr1	61515656	61515676	STAF	+	32313
chr1	61515773	61515785	PPAR	+	32200
chr1	61649937	61649954	SRF	+	101966
chr1	61649939	61649953	SRF	+	101967
chr1	61649939	61649957	SRF	+	101969
chr1	61649942	61649955	SRF	+	101969
chr1	61649972	61649987	NFYA	+	102000
chr1	61649998	61650008	CG1	+	102024
chr1	61719110	61719123	SRF	+	171137
chr1	61789597	61789606	GATA3	+	241622
chr1	61918939	61918953	RFX4	-	272148
chr1	61919233	61919243	NFE2	-	271856
chr1	62584886	62584904	SRF	+	75578
chr1	62738163	62738177	SRF	-	46912
chr1	63087855	63087865	NFE2	+	24674
chr1	63428969	63428989	STAF	+	179203
chr1	64971229	64971245	SP4	+	34762
chr1	64971232	64971245	EGR1	+	34763
chr1	65329977	65329992	ELK1	-	102202
chr1	65330087	65330102	ELK1	-	102092
chr1	65487633	65487642	GATA2	-	55451
chr1	65487695	65487706	ATF4	-	55514
chr1	65532843	65532856	EGR1	+	81000
chr1	65532844	65532854	EGR1	+	81000
chr1	65533251	65533261	EGR1	+	80593
chr1	65681489	65681504	NFYA	+	48880
chr1	65720039	65720049	EGR1	+	10332
chr1	65743505	65743514	GATA2	+	13133
chr1	65743505	65743514	GATA3	+	13133
chr1	65775030	65775037	E2F1	+	44657
chr1	65775694	65775707	ZIC1	+	45324
chr1	65906371	65906380	GATA2	+	19977
chr1	65906371	65906380	GATA3	+	19977
chr1	66153725	66153737	PPAR	+	162360
chr1	66370457	66370467	NFE2	+	379091
chr1	66414724	66414734	NFE2	+	383063
chr1	67821903	67821912	GATA2	+	48861
chr1	67821903	67821912	GATA3	+	48861
chr1	67842212	67842221	GATA3	-	53906
chr1	67944871	67944889	SRF	-	48758
chr1	67944920	67944935	ARNT	-	48805
chr1	67944922	67944933	MYC	-	48805
chr1	67944922	67944933	MYC	-	48805
chr1	67944923	67944932	MYC	-	48805
chr1	67945262	67945280	SRF	-	49149
chr1	68005315	68005332	SRF	-	109201
chr1	68005317	68005331	SRF	-	109202
chr1	68024890	68024903	SRF	+	125963
chr1	68055429	68055438	GATA2	+	95426
chr1	68199837	68199848	ATF4	+	48983
chr1	68225965	68225978	RFX1	-	73183
chr1	68387993	68388002	GATA2	-	88843
chr1	68387993	68388002	GATA3	-	88843
chr1	70687030	70687051	STAF	+	15676
chr1	70687031	70687051	STAF	+	15677
chr1	75986633	75986648	MEF2	-	90158
chr1	75986649	75986659	NFE2	-	90144
chr1	76457579	76457594	MEF2	-	59471
chr1	77788124	77788134	NFE2	+	40468
chr1	78610853	78610867	SRF	+	99272
chr1	84569220	84569230	NFE2	+	25481
chr1	84569252	84569264	PPAR	+	25514
chr1	84569252	84569264	PPAR	+	25514
chr1	84569255	84569272	SRF	+	25519
chr1	85086878	85086888	FLI1	-	46721
chr1	85410793	85410808	NFYA	-	51905
chr1	86078672	86078681	GATA3	+	32233
chr1	87597597	87597614	RFX1	+	196545
chr1	89948983	89948995	PPAR	+	41407
chr1	90229131	90229149	SRF	+	58339
chr1	90229135	90229149	SRF	+	58337
chr1	90270393	90270408	PLAGL1	+	17079
chr1	90372373	90372383	NFE2	+	84899
chr1	90406835	90406852	RFX1	+	53834
chr1	90406839	90406853	RFX4	+	53831
chr1	91292533	91292542	GATA2	-	109744
chr1	91292533	91292542	GATA3	-	109744
chr1	91317175	91317188	MTF1	-	134388
chr1	91317343	91317356	MTF1	-	134556
chr1	92056922	92056932	NFE2	+	90524
chr1	92351819	92351832	ZIC1	-	19733
chr1	93439233	93439242	GATA3	-	12159
chr1	93498752	93498762	NFE2	+	46034
chr1	94033282	94033293	MYC	-	46414
chr1	94312277	94312287	EGR1	-	32479
chr1	94312277	94312288	EGR1	-	32479
chr1	94313133	94313144	ATF4	-	31623
chr1	94713368	94713384	SP4	-	10070
chr1	94713440	94713453	MTF1	-	10140
chr1	95200647	95200662	MEF2	+	85243
chr1	95645327	95645336	GATA2	+	54379
chr1	95645327	95645336	GATA3	+	54379
chr1	100065551	100065568	RFX1	+	45871
chr1	100274451	100274468	SRF	+	41180
chr1	100274453	100274467	SRF	+	41179
chr1	100274453	100274471	SRF	+	41177
chr1	100274456	100274469	SRF	+	41177
chr1	100274457	100274471	SRF	+	41175
chr1	101823162	101823177	NFYA	+	120865
chr1	108113362	108113377	NFYA	-	394175
chr1	109076610	109076619	GATA2	+	26356
chr1	109076610	109076619	GATA3	+	26356
chr1	109370847	109370860	RFX1	-	28872
chr1	109693919	109693929	NFE2	+	37340
chr1	109744028	109744038	EGR1	+	12481
chr1	109806247	109806257	FLI1	+	13612
chr1	110173202	110173215	EGR1	+	10774
chr1	110173202	110173218	SP4	+	10776
chr1	110328465	110328474	GATA2	-	21826
chr1	110334971	110334981	NFE2	-	28333
chr1	110361376	110361388	PPAR	-	54739
chr1	110365087	110365098	ATF4	-	58449
chr1	110366630	110366640	NFE2	-	59992
chr1	110425047	110425067	STAF	+	28175
chr1	110425129	110425141	PPAR	+	28097
chr1	110425129	110425141	PPAR	+	28097
chr1	110546657	110546667	NFE2	+	19276
chr1	110630964	110630976	PPAR	-	17649
chr1	110641465	110641475	NFE2	+	13591
chr1	110739646	110739657	ATF4	+	13684
chr1	110770611	110770626	NFYA	+	17283
chr1	111023560	111023577	RFX1	+	29781
chr1	111098112	111098122	EGR1	-	36321
chr1	111159342	111159355	MTF1	-	14747
chr1	111159363	111159373	NFE2	-	14727
chr1	111162218	111162228	EGR1	-	11872
chr1	111162218	111162229	EGR1	-	11872
chr1	111162318	111162327	GATA3	-	11773
chr1	111459667	111459677	NFE2	+	43951
chr1	111459760	111459775	MEF2	+	44046
chr1	112738601	112738616	MEF2	+	200191
chr1	112841372	112841385	ZIC1	+	97421
chr1	112901552	112901568	RFX1	+	37239
chr1	112912497	112912510	MTF1	+	26296
chr1	113048332	113048346	SRF	+	38300
chr1	113051549	113051564	NFYA	+	41517
chr1	113346957	113346977	STAF	+	83779
chr1	113352012	113352027	PLAGL1	+	88831
chr1	113423763	113423777	SRF	-	75204
chr1	113423763	113423781	SRF	-	75202
chr1	113447779	113447788	GATA2	-	51191
chr1	113683552	113683568	RFX1	+	67730
chr1	113683554	113683567	RFX1	+	67730
chr1	113689581	113689590	GATA2	+	73755
chr1	113689581	113689590	GATA3	+	73755
chr1	113760717	113760726	GATA2	+	144891
chr1	114621108	114621120	PPAR	-	73947
chr1	114621108	114621120	PPAR	-	73947
chr1	114623314	114623323	GATA2	-	71743
chr1	114623314	114623323	GATA3	-	71743
chr1	114922895	114922910	ELK1	-	130878
chr1	114984206	114984215	GATA2	-	69570
chr1	114984206	114984215	GATA3	-	69570
chr1	115010896	115010911	ELK1	-	42877
chr1	115522095	115522109	SRF	+	50312
chr1	115722394	115722409	MEF2	-	90281
chr1	115973546	115973556	NFE2	-	92695
chr1	116211845	116211855	NFE2	+	27277
chr1	116221906	116221924	SRF	+	37342
chr1	116694806	116694821	PLAGL1	+	40438
chr1	116694926	116694936	EGR1	+	40556
chr1	116915724	116915734	EGR1	+	10262
chr1	116915804	116915814	EGR1	+	10182
chr1	116915909	116915924	ARNT	+	10075
chr1	116915910	116915926	RFX1	+	10073
chr1	116915911	116915922	MYC	+	10075
chr1	116915912	116915922	CG1	+	10074
chr1	116951993	116952003	EGR1	+	26007
chr1	116958462	116958477	NFYA	+	32478
chr1	116958524	116958539	NFYA	+	32540
chr1	116958556	116958576	STAF	+	32575
chr1	116958605	116958614	GATA2	+	32618
chr1	116958605	116958614	GATA3	+	32618
chr1	116961039	116961050	SRF	+	35053
chr1	117028016	117028026	NFE2	-	85693
chr1	117028155	117028175	STAF	-	85549
chr1	117047151	117047161	NFE2	-	66558
chr1	117099496	117099506	NFE2	-	14213
chr1	117230188	117230205	SRF	-	19883
chr1	117280002	117280015	RFX1	+	17077
chr1	117368727	117368738	CREB1	+	71647
chr1	117529313	117529322	GATA2	+	15054
chr1	117636640	117636653	RFX1	-	27764
chr1	117636735	117636750	ELK1	-	27668
chr1	117636736	117636746	FLI1	-	27669
chr1	117636902	117636915	SRF	-	27502
chr1	117636903	117636920	SRF	-	27499
chr1	118130558	118130573	MEF2	+	18038
chr1	118170387	118170402	MEF2	+	21791
chr1	118187801	118187810	GATA2	+	39202
chr1	118187801	118187810	GATA3	+	39202
chr1	118296887	118296900	SRF	+	148290
chr1	119544830	119544840	NFE2	-	12657
chr1	120218380	120218395	NFYA	-	27998
chr1	120280019	120280029	NFE2	+	25606
chr1	120286783	120286795	PPAR	-	24765
chr1	120413698	120413711	ZIC1	-	25442
chr1	120491427	120491442	PLAGL1	-	52288
chr1	145013271	145013280	GATA2	-	18243
chr1	145030165	145030176	ATF4	-	35138
chr1	145039737	145039748	EGR1	-	44710
chr1	145039738	145039748	EGR1	-	44711
chr1	145039966	145039979	RFX1	-	44940
chr1	145041149	145041158	GATA2	-	46121
chr1	145041149	145041158	GATA3	-	46121
chr1	145041433	145041453	STAF	-	46411
chr1	145042845	145042859	SRF	-	47820
chr1	145046541	145046559	SRF	+	49856
chr1	145046544	145046557	SRF	+	49856
chr1	145059320	145059337	SRF	+	37078
chr1	145075180	145075193	MTF1	+	21220
chr1	145427589	145427599	NFE2	+	10867
chr1	145455335	145455349	RFX4	-	15044
chr1	145455418	145455433	NFYA	-	14961
chr1	145455449	145455464	NFYA	-	14930
chr1	145455563	145455573	FLI1	-	14818
chr1	146745549	146745559	NFE2	+	31264
chr1	147071536	147071552	SP4	+	58363
chr1	147071891	147071907	SP4	+	58718
chr1	150135543	150135561	SRF	+	13383
chr1	150135545	150135558	SRF	+	13382
chr1	150135545	150135558	SRF	+	13382
chr1	150135546	150135560	SRF	+	13384
chr1	150135546	150135563	SRF	+	13385
chr1	150135547	150135561	SRF	+	13385
chr1	151284241	151284252	ATF4	-	15944
chr1	151431499	151431509	EGR1	-	16824
chr1	151431847	151431862	PLAGL1	-	17174
chr1	151747213	151747222	GATA2	-	11178
chr1	151747213	151747222	GATA3	-	11178
chr1	151918362	151918376	RFX4	-	36009
chr1	151918363	151918380	RFX1	-	36011
chr1	151918416	151918426	NFE2	-	36061
chr1	151945634	151945644	NFE2	-	21074
chr1	152020733	152020743	FLI1	-	11228
chr1	152043767	152043776	GATA2	-	17768
chr1	153261245	153261260	PLAGL1	-	21941
chr1	153467550	153467566	SP4	-	34422
chr1	153482441	153482448	E2F1	-	26272
chr1	153483619	153483629	CG1	-	25092
chr1	153671111	153671125	SRF	+	19955
chr1	153722135	153722154	ARNT	+	21578
chr1	153722137	153722152	ARNT	+	21578
chr1	154326087	154326096	GATA2	+	25816
chr1	154326087	154326096	GATA3	+	25816
chr1	154435763	154435773	NFE2	-	38757
chr1	154519168	154519183	ELK1	-	11944
chr1	154792326	154792338	PPAR	-	40005
chr1	154792326	154792338	PPAR	-	40005
chr1	154842856	154842872	SP4	-	10527
chr1	154858924	154858933	GATA3	-	26591
chr1	154986253	154986268	ELK1	+	11155
chr1	154986336	154986356	STAF	+	11241
chr1	154989763	154989773	NFE2	+	14663
chr1	154989799	154989814	NFYA	+	14701
chr1	154989941	154989953	PPAR	+	14842
chr1	155063966	155063978	PPAR	+	12625
chr1	155064046	155064055	MYC	+	12703
chr1	155196551	155196561	FLI1	-	14512
chr1	155197238	155197248	EGR1	-	13825
chr1	155931945	155931955	NFE2	-	16385
chr1	155959356	155959368	PPAR	-	11027
chr1	155959356	155959368	PPAR	-	11027
chr1	156195465	156195482	SRF	+	12695
chr1	156195467	156195481	SRF	+	12696
chr1	156195467	156195485	SRF	+	12698
chr1	156426442	156426451	NRF1	-	27263
chr1	156427014	156427032	SRF	-	27840
chr1	156427266	156427281	ARNT	-	28090
chr1	156427268	156427278	CG1	-	28090
chr1	156427269	156427278	MYC	-	28090
chr1	156456907	156456924	RFX1	-	13718
chr1	156456922	156456938	RFX1	-	13703
chr1	156456925	156456939	RFX4	-	13701
chr1	156460261	156460276	MEF2	-	10365
chr1	156630109	156630119	NFE2	-	17074
chr1	156631304	156631314	NFE2	-	15879
chr1	156633224	156633234	NFE2	-	13959
chr1	156634908	156634921	SRF	-	12274
chr1	156663133	156663146	EGR1	-	12468
chr1	156815302	156815312	EGR1	-	13404
chr1	156815302	156815313	EGR1	-	13404
chr1	156818678	156818688	EGR1	-	10028
chr1	156818691	156818707	SP4	-	10012
chr1	156928210	156928219	GATA2	+	37791
chr1	156929295	156929313	SRF	+	38881
chr1	157124910	157124922	PPAR	-	16534
chr1	157163600	157163615	PLAGL1	-	55225
chr1	158094887	158094897	NFE2	+	54844
chr1	158119515	158119524	NRF1	+	30217
chr1	158119607	158119616	NRF1	+	30125
chr1	158119698	158119719	STAF	+	30028
chr1	158119699	158119719	STAF	+	30027
chr1	158789469	158789482	SRF	+	11692
chr1	159880415	159880432	RFX1	-	10518
chr1	159880419	159880433	RFX4	-	10521
chr1	160389816	160389825	GATA2	+	19457
chr1	160635871	160635889	SRF	-	18800
chr1	160635874	160635891	SRF	-	18802
chr1	160635875	160635889	SRF	-	18802
chr1	160696128	160696138	NFE2	+	12943
chr1	160783214	160783224	NFE2	+	17356
chr1	161359757	161359767	ELK1	-	22090
chr1	161359986	161359999	MTF1	-	22320
chr1	161360139	161360154	PLAGL1	-	22474
chr1	161410226	161410241	PLAGL1	+	64971
chr1	162824237	162824252	ELK1	-	14360
chr1	162824241	162824251	FLI1	-	14358
chr1	164616783	164616801	SRF	+	88196
chr1	165177163	165177172	GATA2	-	148310
chr1	165362304	165362319	PLAGL1	-	36834
chr1	165362399	165362412	ZIC1	-	36928
chr1	165562373	165562386	SRF	+	37730
chr1	165562375	165562389	SRF	+	37727
chr1	165567419	165567436	RFX1	+	32682
chr1	165567464	165567474	EGR1	+	32640
chr1	165894069	165894083	SRF	+	97345
chr1	166554536	166554545	GATA2	+	254183
chr1	166644618	166644628	NFE2	+	164100
chr1	166879861	166879874	SRF	-	34214
chr1	166879862	166879876	SRF	-	34216
chr1	167013476	167013487	CREB1	-	46386
chr1	167013479	167013490	ATF2	-	46383
chr1	167013481	167013488	CREB1	-	46383
chr1	167389942	167389952	NFE2	-	97899
chr1	167403294	167403303	GATA2	-	84548
chr1	167403294	167403303	GATA3	-	84548
chr1	167408914	167408923	NRF1	-	78928
chr1	167411558	167411573	PLAGL1	-	76281
chr1	167411611	167411624	SRF	-	76229
chr1	167533413	167533429	RFX1	-	10366
chr1	167632348	167632358	NFE2	+	32880
chr1	167632607	167632621	SRF	+	33141
chr1	167726491	167726501	NFE2	+	35310
chr1	168362330	168362340	NFE2	+	112058
chr1	168368417	168368434	RFX1	+	118148
chr1	168378195	168378204	GATA2	+	127922
chr1	169162861	169162870	GATA2	+	86919
chr1	171723157	171723170	SRF	-	11785
chr1	172876556	172876566	NFE2	-	143541
chr1	172876579	172876589	NFE2	-	143518
chr1	172903187	172903197	NFE2	-	116910
chr1	172903203	172903213	NFE2	-	116894
chr1	172903413	172903427	SRF	-	116682
chr1	173399189	173399199	NFE2	+	47291
chr1	173990741	173990759	SRF	-	28541
chr1	173990743	173990756	SRF	-	28540
chr1	174128386	174128393	E2F1	-	166180
chr1	174128600	174128616	SP4	-	166399
chr1	174128603	174128616	EGR1	-	166400
chr1	174129518	174129528	NFE2	-	167314
chr1	174859315	174859324	GATA2	+	15796
chr1	174859315	174859324	GATA3	+	15796
chr1	176849083	176849092	MYC	-	284936
chr1	177915285	177915297	PPAR	-	23758
chr1	177915422	177915435	SRF	-	23621
chr1	178471048	178471063	PLAGL1	+	11156
chr1	178511872	178511882	EGR1	+	29666
chr1	179560894	179560909	ARNT	+	14460
chr1	179560896	179560907	MYC	+	14460
chr1	179560896	179560907	MYC	+	14460
chr1	179560897	179560906	MYC	+	14460
chr1	179560897	179560907	CG1	+	14459
chr1	179779046	179779067	STAF	+	66759
chr1	179783739	179783751	PPAR	-	63195
chr1	179783877	179783894	RFX1	-	63055
chr1	179787976	179787986	EGR1	-	58959
chr1	180027229	180027239	NFE2	+	96733
chr1	180086586	180086595	GATA2	+	37377
chr1	180086586	180086595	GATA3	+	37377
chr1	180148129	180148142	RFX1	+	24168
chr1	180148214	180148223	GATA2	+	24251
chr1	180148214	180148223	GATA3	+	24251
chr1	180164106	180164117	MYC	+	35321
chr1	180164107	180164116	MYC	+	35321
chr1	180164124	180164137	ZIC1	+	35302
chr1	180182701	180182720	ARNT	+	16722
chr1	180182703	180182718	ARNT	+	16722
chr1	180182705	180182715	CG1	+	16722
chr1	180182720	180182735	NFYA	+	16705
chr1	180451745	180451757	PPAR	-	20270
chr1	180496534	180496543	GATA2	-	24517
chr1	180521369	180521379	NFE2	-	49353
chr1	180532334	180532344	NFE2	-	60318
chr1	180550953	180550963	NFE2	+	50187
chr1	180580631	180580646	ELK1	+	20507
chr1	180580658	180580673	ELK1	+	20480
chr1	181074556	181074570	RFX4	+	16926
chr1	181074557	181074574	RFX1	+	16928
chr1	181074645	181074658	EGR1	+	17014
chr1	181074645	181074661	SP4	+	17016
chr1	181074849	181074859	EGR1	+	17217
chr1	181098435	181098450	ELK1	+	40805
chr1	181100621	181100636	MEF2	+	42991
chr1	181110776	181110791	ELK1	+	53146
chr1	181122118	181122133	MEF2	+	64488
chr1	181122264	181122273	GATA2	+	64631
chr1	181175857	181175872	MEF2	+	118227
chr1	181863239	181863248	GATA2	-	167603
chr1	181863239	181863248	GATA3	-	167603
chr1	181875284	181875293	GATA2	-	155558
chr1	181998740	181998753	MTF1	-	32100
chr1	181998915	181998931	SP4	-	31923
chr1	181998955	181998968	EGR1	-	31885
chr1	181998955	181998971	SP4	-	31883
chr1	181999109	181999122	ZIC1	-	31731
chr1	181999113	181999129	SP4	-	31725
chr1	182118685	182118699	RFX4	-	87846
chr1	182118686	182118703	RFX1	-	87848
chr1	182118787	182118797	NFE2	-	87946
chr1	182205581	182205595	RFX4	-	154950
chr1	182269305	182269314	GATA2	-	91229
chr1	182269305	182269314	GATA3	-	91229
chr1	182307344	182307354	FLI1	-	53189
chr1	182708891	182708911	STAF	+	49682
chr1	182708891	182708912	STAF	+	49682
chr1	182708915	182708931	RFX1	+	49660
chr1	182708916	182708929	RFX1	+	49661
chr1	182708918	182708932	RFX4	+	49658
chr1	183250770	183250783	SRF	-	23232
chr1	183250771	183250788	SRF	-	23229
chr1	183250772	183250786	SRF	-	23229
chr1	183573573	183573584	CREB1	-	13840
chr1	183573576	183573587	ATF4	-	13843
chr1	183573578	183573585	CREB1	-	13843
chr1	183885379	183885389	NFE2	-	121478
chr1	183925984	183925994	FLI1	-	80873
chr1	183958361	183958371	FLI1	-	48496
chr1	184774823	184774843	STAF	-	50793
chr1	185218828	185218843	ELK1	-	67625
chr1	185218832	185218842	FLI1	-	67623
chr1	185453482	185453492	NFE2	-	167027
chr1	185565418	185565428	NFE2	+	138259
chr1	186451981	186452000	ARNT	-	34135
chr1	192077572	192077587	MEF2	+	50012
chr1	192952650	192952660	NFE2	-	75867
chr1	194668322	194668331	GATA2	-	1512584
chr1	194668322	194668331	GATA3	-	1512584
chr1	197898214	197898224	FLI1	+	16585
chr1	200123574	200123584	NFE2	+	111627
chr1	200276804	200276822	SRF	-	102352
chr1	200276806	200276817	SRF	-	102354
chr1	200276806	200276819	SRF	-	102353
chr1	200276806	200276819	SRF	-	102353
chr1	200276807	200276821	SRF	-	102351
chr1	200276807	200276824	SRF	-	102350
chr1	200276808	200276822	SRF	-	102350
chr1	200609273	200609283	NFE2	-	19417
chr1	200678114	200678124	NFE2	+	30566
chr1	200975819	200975833	RFX4	-	17001
chr1	201317321	201317341	STAF	-	29496
chr1	201317501	201317517	SP4	-	29318
chr1	201330705	201330717	PPAR	-	16116
chr1	201330705	201330717	PPAR	-	16116
chr1	201449618	201449628	FLI1	-	11325
chr1	201450948	201450958	NFE2	-	12655
chr1	201476252	201476265	MTF1	-	10558
chr1	201476325	201476338	MTF1	-	10631
chr1	201485220	201485229	GATA2	-	19524
chr1	201485220	201485229	GATA3	-	19524
chr1	201528880	201528900	STAF	-	63190
chr1	201529062	201529081	ARNT	-	63371
chr1	201529064	201529079	ARNT	-	63371
chr1	201547522	201547536	SRF	+	69920
chr1	201673497	201673513	SP4	+	56056
chr1	201688100	201688115	NFYA	+	70658
chr1	202004079	202004090	CREB1	+	24395
chr1	202004082	202004093	ATF2	+	24398
chr1	202004084	202004091	CREB1	+	24398
chr1	202045403	202045412	GATA2	+	46621
chr1	202045403	202045412	GATA3	+	46621
chr1	202046095	202046116	STAF	+	45923
chr1	202075118	202075129	ATF2	+	16905
chr1	202075118	202075129	ATF4	+	16905
chr1	202075120	202075127	CREB1	+	16905
chr1	202285002	202285015	RFX1	-	26085
chr1	202830249	202830259	EGR1	-	28130
chr1	202913709	202913729	STAF	-	13804
chr1	202995497	202995507	CG1	+	18967
chr1	202995564	202995580	SP4	+	19037
chr1	202995599	202995615	SP4	+	19072
chr1	203185511	203185531	STAF	-	13338
chr1	203259801	203259818	SRF	+	14854
chr1	203259803	203259821	SRF	+	14851
chr1	203259804	203259821	SRF	+	14851
chr1	203259806	203259819	SRF	+	14851
chr1	203259806	203259819	SRF	+	14851
chr1	203259808	203259819	SRF	+	14850
chr1	203296578	203296592	RFX4	+	21922
chr1	203296593	203296608	NFYA	+	21937
chr1	203296640	203296651	ATF4	+	21982
chr1	203296969	203296989	STAF	+	22316
chr1	203576538	203576548	NFE2	+	19371
chr1	203619601	203619618	SRF	+	23695
chr1	203619603	203619617	SRF	+	23696
chr1	203619603	203619621	SRF	+	23698
chr1	203619606	203619619	SRF	+	23698
chr1	203619607	203619621	SRF	+	23700
chr1	203643062	203643077	MEF2	+	47155
chr1	203651704	203651714	NFE2	+	55795
chr1	203651940	203651954	RFX4	+	56033
chr1	203651953	203651970	RFX1	+	56047
chr1	203651969	203651984	ELK1	+	56062
chr1	203959440	203959454	SRF	+	82798
chr1	204318073	204318089	RFX1	-	10975
chr1	204318074	204318087	RFX1	-	10976
chr1	204318076	204318090	RFX4	-	10973
chr1	204347547	204347559	PPAR	-	18497
chr1	204347547	204347559	PPAR	-	18497
chr1	204367787	204367804	RFX1	-	13148
chr1	204430656	204430670	SRF	-	28810
chr1	204435273	204435283	FLI1	-	24195
chr1	204435329	204435349	STAF	-	24134
chr1	204435441	204435455	RFX4	-	24025
chr1	204535159	204535175	SP4	+	49661
chr1	204592596	204592606	NFE2	-	61995
chr1	204616838	204616848	NFE2	-	37753
chr1	204675836	204675845	GATA2	-	21244
chr1	204675836	204675845	GATA3	-	21244
chr1	204676380	204676397	RFX1	-	21792
chr1	204733096	204733106	FLI1	+	64680
chr1	204776175	204776187	PPAR	+	21600
chr1	205030599	205030611	PPAR	+	18266
chr1	205224920	205224935	MEF2	+	27890
chr1	205225232	205225241	GATA2	+	28199
chr1	205225407	205225417	NFE2	+	28375
chr1	205228092	205228102	NFE2	+	31060
chr1	205236689	205236699	NFE2	+	39657
chr1	205304983	205305000	SRF	-	14109
chr1	205418814	205418826	PPAR	-	27607
chr1	205454650	205454663	MTF1	+	19027
chr1	205454794	205454809	ELK1	+	18882
chr1	205454795	205454805	FLI1	+	18883
chr1	205493498	205493510	PPAR	+	19821
chr1	205493498	205493510	PPAR	+	19821
chr1	205554131	205554146	PLAGL1	+	16027
chr1	205560949	205560958	GATA2	+	22842
chr1	205561275	205561286	CREB1	+	23169
chr1	205561368	205561388	STAF	+	23267
chr1	205638259	205638270	MYC	-	11365
chr1	205638937	205638947	NFE2	-	10687
chr1	206235967	206235978	ATF2	+	11690
chr1	206235969	206235976	CREB1	+	11690
chr1	206329289	206329302	SRF	+	11837
chr1	206629158	206629168	EGR1	+	14422
chr1	206660987	206660996	GATA2	+	17406
chr1	206660987	206660996	GATA3	+	17406
chr1	206680794	206680810	SP4	+	37217
chr1	206680797	206680810	EGR1	+	37218
chr1	206681217	206681232	PLAGL1	+	37639
chr1	206718296	206718305	MYC	+	12191
chr1	206831989	206832002	ZIC1	+	23115
chr1	206837710	206837723	ZIC1	+	20648
chr1	206890834	206890848	SRF	+	32477
chr1	206890837	206890850	SRF	+	32479
chr1	206890953	206890965	PPAR	+	32595
chr1	206971635	206971651	SP4	-	25805
chr1	206971641	206971654	MTF1	-	25809
chr1	207106871	207106884	RFX1	-	11500
chr1	207106951	207106962	SRF	-	11579
chr1	207108943	207108959	RFX1	-	10859
chr1	207417916	207417925	GATA2	+	76896
chr1	207578365	207578383	SRF	+	49270
chr1	207979328	207979338	NFE2	+	53951
chr1	207996111	207996126	NFYA	+	70736
chr1	207996151	207996166	NFYA	+	70776
chr1	207998149	207998159	NFE2	+	72772
chr1	207999408	207999418	NFE2	+	74031
chr1	208040279	208040296	RFX1	-	44395
chr1	208042185	208042195	EGR1	-	42492
chr1	208059168	208059177	GATA2	-	25510
chr1	208059168	208059177	GATA3	-	25510
chr1	208097018	208097033	MEF2	-	12343
chr1	208097078	208097088	FLI1	-	12401
chr1	208393261	208393276	MEF2	-	24396
chr1	208393483	208393492	GATA2	-	24177
chr1	208393483	208393492	GATA3	-	24177
chr1	209742921	209742936	NFYA	+	14116
chr1	210023875	210023886	ATF2	+	22569
chr1	210023877	210023884	CREB1	+	22569
chr1	210547353	210547365	PPAR	+	45764
chr1	211556130	211556139	NRF1	+	56178
chr1	211649728	211649738	EGR1	-	16525
chr1	211649759	211649772	MTF1	-	16493
chr1	211688802	211688812	NFE2	-	22549
chr1	211688937	211688952	PLAGL1	-	22686
chr1	211779946	211779961	NFYA	-	27855
chr1	211786847	211786857	NFE2	-	34754
chr1	211803722	211803737	PLAGL1	-	45242
chr1	211817431	211817443	PPAR	-	31534
chr1	211817431	211817443	PPAR	-	31534
chr1	211871843	211871858	ELK1	-	22879
chr1	211872003	211872018	PLAGL1	-	23039
chr1	211909219	211909229	NFE2	-	60253
chr1	211909231	211909241	NFE2	-	60265
chr1	212325763	212325778	ELK1	-	116769
chr1	212376109	212376130	STAF	+	82759
chr1	212376110	212376130	STAF	+	82758
chr1	212376140	212376161	STAF	+	82728
chr1	212376141	212376161	STAF	+	82727
chr1	212632282	212632292	FLI1	+	26059
chr1	212650559	212650571	PPAR	+	44337
chr1	212650559	212650571	PPAR	+	44337
chr1	212659449	212659459	NFE2	+	53226
chr1	212687408	212687421	RFX1	+	81186
chr1	212687522	212687536	RFX4	+	81301
chr1	212687558	212687568	FLI1	+	81335
chr1	212687605	212687615	FLI1	+	81382
chr1	212732312	212732331	ARNT	+	49648
chr1	212732403	212732414	ATF2	+	49561
chr1	212732405	212732412	CREB1	+	49561
chr1	212732428	212732439	ATF2	+	49536
chr1	212740589	212740599	NFE2	+	41375
chr1	213418128	213418141	SRF	+	193547
chr1	213470202	213470217	MEF2	+	245622
chr1	214387850	214387859	GATA3	+	66710
chr1	218471971	218471980	GATA2	+	13347
chr1	218471971	218471980	GATA3	+	13347
chr1	219262495	219262505	NFE2	+	84691
chr1	220906524	220906539	ELK1	+	15144
chr1	220906525	220906535	FLI1	+	15145
chr1	220906527	220906537	ELK1	+	15143
chr1	220942625	220942634	GATA2	+	17409
chr1	220986564	220986579	ARNT	+	26533
chr1	220986567	220986576	MYC	+	26533
chr1	220986603	220986613	NFE2	+	26570
chr1	222628522	222628532	NFE2	-	92916
chr1	222638967	222638977	CG1	-	82471
chr1	222817490	222817505	ELK1	+	26054
chr1	222817638	222817649	CREB1	+	26200
chr1	223254716	223254723	CREB1	-	61904
chr1	223254928	223254941	ZIC1	-	61689
chr1	223255014	223255026	PPAR	-	61603
chr1	223816082	223816092	FLI1	-	37348
chr1	223816138	223816149	MYC	-	37292
chr1	223816138	223816149	MYC	-	37292
chr1	223816139	223816149	CG1	-	37291
chr1	223886070	223886081	MYC	+	14043
chr1	223886071	223886080	MYC	+	14043
chr1	223914337	223914348	MYC	+	14224
chr1	223914337	223914348	MYC	+	14224
chr1	223914583	223914593	NFE2	+	14470
chr1	223959931	223959940	GATA2	+	59817
chr1	223959941	223959951	NFE2	+	59828
chr1	224015147	224015157	NFE2	-	18521
chr1	224015147	224015158	ATF4	-	18521
chr1	224401308	224401321	SRF	+	30405
chr1	224401308	224401321	SRF	+	30405
chr1	224401309	224401326	SRF	+	30408
chr1	224401310	224401324	SRF	+	30408
chr1	224645286	224645298	PPAR	-	23292
chr1	224691335	224691349	RFX4	-	69342
chr1	224832487	224832499	PPAR	+	28315
chr1	224832487	224832499	PPAR	+	28315
chr1	225506870	225506880	FLI1	-	108939
chr1	225566774	225566787	RFX1	-	49034
chr1	225954907	225954917	NFE2	+	10602
chr1	226011848	226011861	EGR1	+	14058
chr1	226011849	226011859	EGR1	+	14058
chr1	226011849	226011860	EGR1	+	14058
chr1	226150404	226150416	PPAR	-	21328
chr1	226150404	226150416	PPAR	-	21328
chr1	226271222	226271241	ARNT	+	20824
chr1	226271224	226271239	ARNT	+	20824
chr1	226271226	226271236	CG1	+	20824
chr1	226271253	226271269	SP4	+	20854
chr1	226297755	226297768	EGR1	+	47354
chr1	226297757	226297767	EGR1	+	47355
chr1	226298156	226298166	EGR1	+	47754
chr1	226298243	226298258	PLAGL1	+	47843
chr1	226298418	226298428	EGR1	+	48016
chr1	226309242	226309255	EGR1	+	58841
chr1	226313050	226313057	E2F1	-	61369
chr1	226537749	226537761	PPAR	-	40307
chr1	226537817	226537827	EGR1	-	40374
chr1	226714658	226714668	FLI1	+	21837
chr1	226814411	226814426	ARNT	+	77918
chr1	226831149	226831159	EGR1	+	94654
chr1	226867891	226867906	ARNT	-	58977
chr1	226891238	226891251	EGR1	-	35631
chr1	226891239	226891249	EGR1	-	35631
chr1	226891279	226891300	STAF	-	35586
chr1	226891307	226891317	CG1	-	35563
chr1	226986258	226986270	PPAR	-	59389
chr1	226992623	226992634	ATF4	+	65644
chr1	226992716	226992725	GATA2	+	65552
chr1	226992716	226992725	GATA3	+	65552
chr1	227148936	227148945	GATA2	+	21003
chr1	227148936	227148945	GATA3	+	21003
chr1	227149092	227149109	SRF	+	21163
chr1	227149093	227149107	SRF	+	21163
chr1	227167511	227167526	MEF2	+	39581
chr1	227177978	227177988	NFE2	+	50046
chr1	227545036	227545046	NFE2	-	39216
chr1	227545274	227545284	NFE2	-	39454
chr1	227584794	227584807	SRF	-	78975
chr1	227975785	227975796	EGR1	+	27627
chr1	227975967	227975983	SP4	+	27442
chr1	228074972	228074982	ELK1	-	60698
chr1	228074974	228074984	FLI1	-	60696
chr1	228107744	228107759	NFYA	-	27924
chr1	228113510	228113519	GATA2	-	22161
chr1	228247508	228247521	EGR1	+	22846
chr1	228318794	228318810	SP4	+	13601
chr1	228455738	228455749	ATF4	+	59913
chr1	228463616	228463631	PLAGL1	+	67793
chr1	228467326	228467338	PPAR	+	71502
chr1	228524448	228524463	NFYA	-	70061
chr1	228528851	228528870	ARNT	-	65656
chr1	228550042	228550057	ELK1	-	44467
chr1	228560528	228560539	MYC	-	33983
chr1	228560529	228560538	MYC	-	33983
chr1	228566105	228566118	MTF1	-	28405
chr1	228566148	228566164	SP4	-	28360
chr1	228566151	228566164	EGR1	-	28359
chr1	228566197	228566213	SP4	-	28311
chr1	228566200	228566213	EGR1	-	28310
chr1	228566288	228566299	MYC	-	28223
chr1	228566289	228566298	MYC	-	28223
chr1	228580010	228580020	FLI1	-	14501
chr1	228580023	228580033	NFE2	-	14488
chr1	228659654	228659667	MTF1	+	13853
chr1	228701031	228701041	FLI1	+	25969
chr1	229066514	229066524	NFE2	+	195696
chr1	229140181	229140190	GATA2	+	266623
chr1	229160554	229160564	NFE2	+	246249
chr1	229284021	229284041	STAF	+	122777
chr1	229339412	229339427	NFYA	+	67389
chr1	229797098	229797110	PPAR	+	35124
chr1	229985012	229985029	SRF	+	217935
chr1	230220474	230220484	NFE2	+	17524
chr1	230242907	230242916	GATA2	+	39956
chr1	230242956	230242971	ELK1	+	40008
chr1	230245177	230245189	PPAR	+	42228
chr1	230276262	230276275	RFX1	+	73313
chr1	230296968	230296979	ATF4	+	94018
chr1	230326925	230326944	ARNT	+	123979
chr1	230326927	230326942	ARNT	+	123979
chr1	230326930	230326940	CG1	+	123980
chr1	230341574	230341584	EGR1	+	138624
chr1	230341574	230341585	EGR1	+	138624
chr1	231347388	231347398	FLI1	-	24021
chr1	233771765	233771774	MYC	+	22020
chr1	233772013	233772030	RFX1	+	22272
chr1	233801521	233801539	SRF	+	51781
chr1	233804790	233804801	CREB1	+	55046
chr1	234108850	234108860	NFE2	+	68177
chr1	234201671	234201682	CREB1	+	160998
chr1	234348578	234348592	SRF	+	160628
chr1	234631145	234631160	MEF2	-	16304
chr1	234690769	234690786	SRF	-	54493
chr1	234690771	234690785	SRF	-	54492
chr1	234690771	234690789	SRF	-	54490
chr1	234690772	234690786	SRF	-	54491
chr1	234728197	234728215	SRF	-	17064
chr1	234812132	234812153	STAF	-	66872
chr1	234812133	234812153	STAF	-	66873
chr1	234860075	234860088	SRF	-	114811
chr1	234860075	234860088	SRF	-	114811
chr1	234860077	234860088	SRF	-	114812
chr1	234917365	234917377	PPAR	-	172101
chr1	234917365	234917377	PPAR	-	172101
chr1	234976799	234976809	NFE2	-	231534
chr1	235029696	235029706	NFE2	-	262554
chr1	235029716	235029726	NFE2	-	262534
chr1	235093283	235093295	PPAR	-	198966
chr1	235093283	235093295	PPAR	-	198966
chr1	235099139	235099150	ATF4	-	193111
chr1	235099300	235099309	GATA2	-	192951
chr1	235111192	235111207	NFYA	-	181056
chr1	235120307	235120319	PPAR	-	171942
chr1	235120307	235120319	PPAR	-	171942
chr1	235120344	235120354	NFE2	-	171906
chr1	235147550	235147565	MEF2	-	144698
chr1	235147609	235147619	NFE2	-	144641
chr1	235147810	235147820	EGR1	-	144440
chr1	235606278	235606288	NFE2	-	61497
chr1	236135212	236135227	ARNT	-	93261
chr1	236267114	236267121	E2F1	-	38637
chr1	236695113	236695123	NFE2	+	13605
chr1	237032446	237032459	SRF	+	73872
chr1	238027735	238027744	MYC	-	26482
chr1	238110041	238110056	MEF2	-	55827
chr1	240656668	240656682	SRF	-	118786
chr1	240656669	240656683	SRF	-	118785
chr1	241970414	241970424	NFE2	+	41073
chr1	243651122	243651137	PLAGL1	+	231823
chr1	244437293	244437304	ATF4	+	78638
chr1	244437304	244437314	NFE2	+	78627
chr1	244505129	244505139	NFE2	+	10802
chr1	244505148	244505160	PPAR	+	10782
chr1	245082226	245082235	MYC	+	50940
chr1	245214832	245214847	NFYA	+	81669
chr1	245970387	245970397	EGR1	-	610321
chr1	245970387	245970398	EGR1	-	610321
chr1	246038479	246038493	SRF	-	542227
chr1	246038481	246038494	SRF	-	542226
chr1	246151951	246151966	NFYA	-	428755
chr1	246152021	246152036	NFYA	-	428685
chr1	246152092	246152107	NFYA	-	428614
chr1	246378446	246378461	ELK1	-	202260
chr1	246859923	246859935	PPAR	+	27448
chr1	246859923	246859935	PPAR	+	27448
chr1	247373684	247373694	EGR1	-	38372
chr1	247373684	247373695	EGR1	-	38372
chr1	247374049	247374061	PPAR	-	38738
chr1	247374244	247374260	SP4	-	38935
chr1	247374247	247374260	EGR1	-	38936
chr10	835044	835062	SRF	-	99446
chr10	835047	835061	SRF	-	99447
chr10	1055258	1055267	GATA2	-	16536
chr10	1055258	1055267	GATA3	-	16536
chr10	1055313	1055322	GATA2	-	16481
chr10	1055313	1055322	GATA3	-	16481
chr10	1196086	1196095	GATA2	+	93315
chr10	1196086	1196095	GATA3	+	93315
chr10	1851463	1851472	NRF1	-	71798
chr10	1851513	1851522	NRF1	-	71848
chr10	1851559	1851575	RFX1	-	71898
chr10	1851562	1851576	RFX4	-	71900
chr10	2249956	2249965	NRF1	-	470291
chr10	2249988	2249997	NRF1	-	470323
chr10	3088162	3088176	SRF	+	21542
chr10	3088162	3088180	SRF	+	21540
chr10	3088164	3088177	SRF	+	21541
chr10	3568176	3568186	NFE2	-	259291
chr10	3707690	3707705	PLAGL1	-	119775
chr10	3848250	3848265	MEF2	-	20785
chr10	3894883	3894893	NFE2	-	67416
chr10	4705481	4705492	MYC	+	162882
chr10	4909933	4909942	GATA2	+	41569
chr10	4910056	4910065	GATA2	+	41692
chr10	4910056	4910065	GATA3	+	41692
chr10	5114098	5114108	NFE2	+	22464
chr10	5121197	5121207	NFE2	+	15365
chr10	5359796	5359806	NFE2	+	47174
chr10	5359826	5359836	NFE2	+	47144
chr10	5521679	5521688	GATA2	-	19849
chr10	5528625	5528635	NFE2	-	12902
chr10	5529767	5529781	SRF	-	11758
chr10	5591005	5591016	CREB1	+	24087
chr10	5591008	5591019	ATF2	+	24090
chr10	5591010	5591017	CREB1	+	24090
chr10	6205688	6205703	NFYA	+	18853
chr10	6205762	6205781	ARNT	+	18929
chr10	6205764	6205779	ARNT	+	18929
chr10	6244391	6244405	SRF	+	57556
chr10	6245243	6245256	MTF1	+	58407
chr10	6245473	6245485	PPAR	+	58637
chr10	6245516	6245529	MTF1	+	58680
chr10	6245858	6245867	GATA3	+	59020
chr10	6281330	6281340	NFE2	+	94493
chr10	6281383	6281393	NFE2	+	94546
chr10	6317425	6317436	ATF4	+	130588
chr10	6443653	6443663	NFE2	-	178595
chr10	6962176	6962186	EGR1	-	339928
chr10	6962202	6962215	MTF1	-	339955
chr10	7070341	7070351	NFE2	-	380956
chr10	7163276	7163293	RFX1	-	288018
chr10	7294221	7294231	FLI1	-	157076
chr10	7929598	7929607	GATA2	+	69136
chr10	7998637	7998647	NFE2	+	98024
chr10	8277782	8277802	STAF	+	181126
chr10	11220716	11220725	GATA2	+	13728
chr10	11220716	11220725	GATA3	+	13728
chr10	11220807	11220821	RFX4	+	13822
chr10	11476484	11476496	PPAR	-	177188
chr10	11681917	11681927	EGR1	-	28244
chr10	11916860	11916879	ARNT	+	51473
chr10	11916862	11916877	ARNT	+	51473
chr10	11916917	11916927	CG1	+	51526
chr10	11917033	11917048	PLAGL1	+	51644
chr10	11917060	11917074	RFX4	+	51671
chr10	11940613	11940620	E2F1	+	75220
chr10	12202693	12202708	MEF2	+	31061
chr10	12264040	12264053	RFX1	-	25904
chr10	12264095	12264105	NFE2	-	25958
chr10	12307826	12307842	RFX1	-	69692
chr10	12307940	12307949	GATA2	-	69802
chr10	12307940	12307949	GATA3	-	69802
chr10	12772181	12772195	RFX4	-	271515
chr10	12944161	12944178	SRF	-	99534
chr10	12944163	12944177	SRF	-	99533
chr10	12944163	12944181	SRF	-	99531
chr10	12944164	12944178	SRF	-	99532
chr10	13313785	13313797	PPAR	-	28338
chr10	13571009	13571022	MTF1	-	26040
chr10	13571039	13571052	EGR1	-	26070
chr10	13571040	13571050	EGR1	-	26070
chr10	13702281	13702294	SRF	+	73349
chr10	14646494	14646505	EGR1	-	170396
chr10	14931561	14931570	GATA2	+	10701
chr10	15252014	15252030	SP4	-	41328
chr10	15367707	15367716	GATA2	-	45346
chr10	15367707	15367716	GATA3	-	45346
chr10	15367843	15367853	NFE2	-	45209
chr10	15503416	15503426	NFE2	-	90364
chr10	15627432	15627447	PLAGL1	-	134330
chr10	17071700	17071710	NFE2	-	100110
chr10	17255018	17255027	GATA2	-	10953
chr10	17255018	17255027	GATA3	-	10953
chr10	17258390	17258407	RFX1	+	11859
chr10	17300011	17300026	MEF2	+	29761
chr10	17390997	17391008	MYC	-	105251
chr10	17390997	17391008	MYC	-	105251
chr10	17390998	17391007	MYC	-	105251
chr10	21497895	21497908	SRF	-	34786
chr10	21695908	21695917	GATA2	-	90300
chr10	22013889	22013906	SRF	+	190324
chr10	22013891	22013905	SRF	+	190325
chr10	22013891	22013909	SRF	+	190327
chr10	22013894	22013907	SRF	+	190327
chr10	22013894	22013907	SRF	+	190327
chr10	22013895	22013909	SRF	+	190329
chr10	22013896	22013907	SRF	+	190328
chr10	22021336	22021351	ELK1	+	197770
chr10	22113537	22113546	GATA2	-	179108
chr10	22331676	22331686	NFE2	-	39032
chr10	22716269	22716279	NFE2	+	81901
chr10	22904834	22904855	STAF	-	98658
chr10	22905071	22905078	E2F1	-	98428
chr10	22905185	22905195	NFE2	-	98312
chr10	23357275	23357290	PLAGL1	+	27144
chr10	24858385	24858394	GATA2	-	154207
chr10	24858385	24858394	GATA3	-	154207
chr10	24858448	24858468	STAF	-	154138
chr10	24906973	24906982	GATA2	-	105619
chr10	25186493	25186502	GATA2	-	55035
chr10	25210455	25210465	NFE2	-	31072
chr10	25277856	25277873	RFX1	+	27643
chr10	27541496	27541509	EGR1	-	11695
chr10	28591924	28591937	MTF1	-	20864
chr10	28592132	28592147	NFYA	-	21073
chr10	28592166	28592181	NFYA	-	21107
chr10	28721337	28721350	SRF	+	101077
chr10	28791236	28791245	GATA2	+	31180
chr10	28791236	28791245	GATA3	+	31180
chr10	29228961	29228978	RFX1	+	262546
chr10	29698463	29698472	NRF1	+	120478
chr10	30831545	30831555	NFE2	-	87096
chr10	31422765	31422776	CREB1	-	101905
chr10	31422772	31422791	ARNT	-	101916
chr10	31422857	31422873	SP4	-	102000
chr10	31422901	31422911	EGR1	-	102041
chr10	31532012	31532022	NFE2	+	76083
chr10	31892478	31892494	SP4	+	284386
chr10	31892528	31892544	SP4	+	284436
chr10	31892577	31892593	SP4	+	284485
chr10	31892648	31892664	SP4	+	284556
chr10	32049055	32049070	PLAGL1	-	148791
chr10	32049185	32049201	SP4	-	148660
chr10	32049201	32049216	NFYA	-	148645
chr10	32217293	32217303	FLI1	-	19445
chr10	32217360	32217375	NFYA	-	19514
chr10	32217779	32217792	EGR1	-	19932
chr10	32217781	32217791	EGR1	-	19933
chr10	32217789	32217808	ARNT	-	19945
chr10	32217803	32217816	EGR1	-	19956
chr10	32217803	32217819	SP4	-	19958
chr10	32217805	32217815	EGR1	-	19957
chr10	32217820	32217839	ARNT	-	19976
chr10	32218449	32218459	FLI1	-	20601
chr10	32438263	32438272	GATA3	-	92897
chr10	32667721	32667736	NFYA	-	31583
chr10	33247387	33247402	ELK1	-	22909
chr10	33247391	33247401	FLI1	-	22911
chr10	33260680	33260692	PPAR	-	36201
chr10	33269584	33269603	ARNT	-	45108
chr10	33269586	33269601	ARNT	-	45108
chr10	33269681	33269701	STAF	-	45206
chr10	33355939	33355948	GATA2	-	131458
chr10	33355939	33355948	GATA3	-	131458
chr10	35657869	35657878	GATA2	+	32072
chr10	35702001	35702010	GATA2	+	76204
chr10	35702001	35702010	GATA3	+	76204
chr10	35702039	35702054	MEF2	+	76245
chr10	35755337	35755346	GATA2	+	129540
chr10	35822547	35822563	RFX1	+	71782
chr10	35822607	35822617	FLI1	+	71725
chr10	43048262	43048271	NRF1	-	85725
chr10	43048320	43048340	STAF	-	85661
chr10	43048320	43048341	STAF	-	85661
chr10	43048366	43048386	STAF	-	85615
chr10	43048366	43048387	STAF	-	85615
chr10	43248648	43248661	MTF1	+	29299
chr10	43484659	43484669	EGR1	+	87852
chr10	43698082	43698098	SP4	+	64198
chr10	43698168	43698178	EGR1	-	64193
chr10	43698268	43698279	ATF4	-	64093
chr10	43698445	43698461	SP4	-	63913
chr10	43699421	43699436	PLAGL1	-	62938
chr10	43749294	43749308	SRF	-	13065
chr10	43818329	43818346	RFX1	+	48754
chr10	43818333	43818347	RFX4	+	48751
chr10	43818448	43818461	EGR1	+	48637
chr10	43818448	43818464	SP4	+	48635
chr10	43844078	43844094	SP4	+	23005
chr10	43892361	43892376	PLAGL1	-	12327
chr10	43892606	43892621	PLAGL1	-	12082
chr10	43892739	43892754	ELK1	-	11949
chr10	43915983	43915994	MYC	-	11293
chr10	43915983	43915994	MYC	-	11293
chr10	43915984	43915993	MYC	-	11293
chr10	43931905	43931917	PPAR	-	27216
chr10	43951109	43951118	NRF1	-	46418
chr10	43951218	43951225	E2F1	-	46526
chr10	44167299	44167315	RFX1	-	22982
chr10	44185632	44185647	ELK1	-	41314
chr10	44185633	44185643	FLI1	-	41313
chr10	44733829	44733838	GATA2	+	54364
chr10	44733829	44733838	GATA3	+	54364
chr10	44806712	44806722	EGR1	+	18520
chr10	44806712	44806727	ARNT	+	18522
chr10	44812010	44812031	STAF	+	23823
chr10	44973648	44973658	NFE2	-	93109
chr10	45360582	45360597	ARNT	+	46174
chr10	45374301	45374310	NRF1	+	32458
chr10	45960617	45960628	EGR1	-	70196
chr10	45966113	45966128	ELK1	-	64698
chr10	46090355	46090374	ARNT	-	59546
chr10	46090359	46090369	CG1	-	59546
chr10	47004361	47004378	SRF	+	10824
chr10	47057882	47057894	PPAR	+	25645
chr10	47108064	47108077	RFX1	+	24537
chr10	47588544	47588556	PPAR	+	158369
chr10	47627383	47627403	STAF	+	119526
chr10	49514452	49514461	MYC	+	95230
chr10	49514468	49514484	SP4	+	95210
chr10	49514489	49514505	SP4	+	95189
chr10	49514598	49514614	SP4	+	95080
chr10	49514601	49514614	EGR1	+	95079
chr10	49514602	49514612	EGR1	+	95079
chr10	49514602	49514613	EGR1	+	95079
chr10	49514655	49514668	EGR1	+	95025
chr10	49514655	49514671	SP4	+	95023
chr10	49514657	49514667	EGR1	+	95024
chr10	49514974	49514990	SP4	+	94704
chr10	49514997	49515010	EGR1	+	94683
chr10	49732077	49732086	NRF1	-	30390
chr10	49732607	49732622	PLAGL1	-	30923
chr10	49813179	49813189	EGR1	+	80333
chr10	49813197	49813213	SP4	+	80312
chr10	49816439	49816452	MTF1	+	77072
chr10	49864538	49864548	FLI1	+	28974
chr10	49864540	49864550	ELK1	+	28972
chr10	50372715	50372735	STAF	-	23681
chr10	50373995	50374009	SRF	-	22404
chr10	50376250	50376262	PPAR	-	20150
chr10	50382427	50382439	PPAR	-	13973
chr10	50382427	50382439	PPAR	-	13973
chr10	50385605	50385615	FLI1	-	10796
chr10	50421076	50421085	GATA2	-	24674
chr10	50801181	50801191	FLI1	+	17160
chr10	51594236	51594252	RFX1	+	21881
chr10	51594240	51594250	NFE2	+	21882
chr10	52039520	52039530	NFE2	-	31156
chr10	52085383	52085397	SRF	-	77021
chr10	52178256	52178271	NFYA	-	169894
chr10	52343294	52343304	NFE2	-	40437
chr10	60059438	60059455	RFX1	+	30585
chr10	61569262	61569272	NFE2	-	97146
chr10	62074306	62074316	NFE2	-	407898
chr10	62113352	62113364	PPAR	-	379925
chr10	62113352	62113364	PPAR	-	379925
chr10	62423198	62423208	NFE2	-	70080
chr10	62424821	62424831	NFE2	-	68457
chr10	62738342	62738352	NFE2	-	34315
chr10	62749246	62749255	GATA2	-	45218
chr10	63524481	63524490	GATA2	+	101767
chr10	63524481	63524490	GATA3	+	101767
chr10	63590685	63590697	PPAR	+	70321
chr10	64529500	64529510	NFE2	+	35010
chr10	65225130	65225146	SP4	+	55984
chr10	65225857	65225868	EGR1	+	55260
chr10	65225858	65225868	EGR1	+	55259
chr10	65389868	65389878	EGR1	+	108751
chr10	65390117	65390138	STAF	+	109005
chr10	65390118	65390138	STAF	+	109006
chr10	65626256	65626267	ATF4	+	345139
chr10	65647058	65647075	RFX1	+	365944
chr10	65736473	65736488	ARNT	+	455358
chr10	65736475	65736486	MYC	+	455358
chr10	65736475	65736486	MYC	+	455358
chr10	65736476	65736485	MYC	+	455358
chr10	66268052	66268061	GATA2	+	986934
chr10	66268052	66268061	GATA3	+	986934
chr10	66279819	66279828	GATA2	+	998701
chr10	67940634	67940649	ELK1	+	745150
chr10	69548380	69548395	PLAGL1	-	49549
chr10	69609210	69609230	STAF	-	11284
chr10	69609210	69609231	STAF	-	11284
chr10	69609303	69609319	SP4	-	11375
chr10	70359909	70359922	SRF	+	39799
chr10	71087575	71087590	MEF2	+	11973
chr10	71094134	71094144	NFE2	+	18530
chr10	71135709	71135724	NFYA	-	40957
chr10	71476815	71476831	RFX1	+	84820
[truncated: 11,841 more rows]

## Sheet: Repressor_K562
Name of the chromosome	Start	End	Transcription factor	Strand	Distance to the neareast TSSs
chr1	968445	968458	ATF3	+	12949
chr1	1027016	1027032	ESRRA	-	17338
chr1	1093656	1093665	TEL2	+	15625
chr1	1225836	1225852	ESRRA	+	10029
chr1	1229336	1229351	BCL6B	+	13528
chr1	1610481	1610497	ESRRA	-	13753
chr1	1790250	1790263	ATF3	-	32269
chr1	2004849	2004865	ESRRA	+	22949
chr1	2005047	2005060	ATF3	+	23145
chr1	2023261	2023277	ESRRA	+	41361
chr1	2136332	2136347	BCL6B	-	10126
chr1	2136375	2136390	BCL6B	-	10169
chr1	2136417	2136432	BCL6B	-	10211
chr1	2136459	2136474	BCL6B	-	10253
chr1	2136529	2136544	BCL6B	-	10323
chr1	2136580	2136595	BCL6B	-	10374
chr1	2136671	2136686	BCL6B	-	10465
chr1	2136715	2136730	BCL6B	-	10509
chr1	2144016	2144029	ATF3	+	16111
chr1	2361672	2361688	ESRRA	-	17671
chr1	3266360	3266378	REST	+	104777
chr1	3341355	3341373	REST	+	29782
chr1	3408010	3408025	BCL6B	+	36871
chr1	3418850	3418868	REST	+	47713
chr1	3448085	3448100	BCL6B	+	76946
chr1	3604669	3604685	ESRRA	+	35549
chr1	3634733	3634751	REST	+	34222
chr1	3786624	3786640	ESRRA	+	12788
chr1	4486088	4486103	BCL6B	+	229009
chr1	4486122	4486137	BCL6B	+	228975
chr1	4486155	4486170	BCL6B	+	228942
chr1	5061713	5061733	REST	+	346619
chr1	5061714	5061732	REST	+	346619
chr1	5907536	5907556	REST	-	144986
chr1	5907537	5907555	REST	-	144986
chr1	6067638	6067647	TEL2	-	15110
chr1	6165885	6165894	TEL2	+	59716
chr1	6208869	6208884	BCL6B	-	31317
chr1	6221873	6221893	REST	-	18310
chr1	6221874	6221892	REST	-	18310
chr1	6341038	6341054	ESRRA	-	20012
chr1	6561088	6561110	RFX3_1	-	10446
chr1	7022421	7022436	BCL6B	+	177045
chr1	7135570	7135590	REST	+	290197
chr1	7135571	7135589	REST	+	290197
chr1	7676588	7676608	REST	+	154730
chr1	7676589	7676607	REST	+	154730
chr1	9048234	9048250	ESRRA	-	38161
chr1	9689921	9689930	TEL2	+	21864
chr1	9777039	9777055	ESRRA	+	65258
chr1	9777842	9777851	TEL2	+	66057
chr1	10398244	10398260	ESRRA	+	60832
chr1	10400054	10400067	ATF3	+	59024
chr1	10438718	10438740	RFX3_1	+	20355
chr1	10438766	10438775	TEL2	+	20314
chr1	10709141	10709159	REST	-	147582
chr1	11424321	11424337	ESRRA	+	91075
chr1	11610881	11610901	REST	+	71597
chr1	11610882	11610900	REST	+	71597
chr1	11610943	11610963	REST	+	71659
chr1	11610944	11610962	REST	+	71659
chr1	11696070	11696090	REST	-	18807
chr1	11696071	11696089	REST	-	18807
chr1	11809452	11809465	ATF3	+	13317
chr1	11943111	11943129	REST	-	24129
chr1	11959097	11959117	REST	-	27377
chr1	11959098	11959116	REST	-	27377
chr1	12009297	12009313	ESRRA	+	14582
chr1	12589545	12589554	TEL2	-	88270
chr1	12662097	12662119	RFX3_1	-	15711
chr1	12664602	12664618	ESRRA	-	13209
chr1	15058684	15058706	RFX3_1	+	197600
chr1	15296855	15296877	RFX3_1	+	40571
chr1	15322714	15322730	ESRRA	+	66427
chr1	15323091	15323104	ATF3	+	66802
chr1	15373141	15373159	REST	+	107078
chr1	15427135	15427151	ESRRA	+	53085
chr1	15679108	15679117	TEL2	+	57278
chr1	15930091	15930113	RFX3_1	+	13850
chr1	16470186	16470202	ESRRA	-	12387
chr1	17036391	17036409	REST	-	54574
chr1	17287573	17287591	REST	-	20498
chr1	18152840	18152858	REST	+	71042
chr1	18246116	18246136	REST	+	164319
chr1	18246117	18246135	REST	+	164319
chr1	18582987	18583007	REST	+	148758
chr1	18582988	18583006	REST	+	148758
chr1	18902311	18902329	REST	+	55179
chr1	19652355	19652373	REST	+	13625
chr1	20003077	20003097	REST	+	11308
chr1	20003078	20003096	REST	+	11308
chr1	20196700	20196709	TEL2	+	12183
chr1	20698105	20698125	REST	+	80704
chr1	20698106	20698124	REST	+	80704
chr1	21348984	21348993	TEL2	-	88887
chr1	21571690	21571706	ESRRA	-	100335
chr1	21588475	21588484	TEL2	-	83554
chr1	21588595	21588608	ATF3	-	83432
chr1	21815449	21815458	TEL2	+	20404
chr1	21990646	21990668	RFX3_1	-	12310
chr1	22192694	22192707	ATF3	+	53943
chr1	22213617	22213632	BCL6B	-	50125
chr1	22213837	22213853	ESRRA	-	49904
chr1	22345746	22345768	RFX3_1	+	17609
chr1	22366413	22366435	RFX3_1	+	12695
chr1	22612184	22612200	ESRRA	-	142674
chr1	22612300	22612309	TEL2	-	142786
chr1	22938149	22938169	REST	+	24958
chr1	22938150	22938168	REST	+	24958
chr1	23999755	23999775	REST	+	18503
chr1	23999756	23999774	REST	+	18503
chr1	25015257	25015270	ATF3	+	45670
chr1	25395372	25395388	ESRRA	-	103880
chr1	25889117	25889126	TEL2	+	19046
chr1	26111366	26111382	ESRRA	+	15292
chr1	26718128	26718144	ESRRA	-	18871
chr1	26910666	26910682	ESRRA	+	54426
chr1	27611337	27611357	REST	+	37288
chr1	27869506	27869522	ESRRA	-	52837
chr1	27882792	27882801	TEL2	-	47346
chr1	27895006	27895021	BCL6B	-	35129
chr1	27898383	27898405	RFX3_1	-	31748
chr1	27941498	27941514	ESRRA	-	11364
chr1	27986653	27986662	TEL2	-	12066
chr1	28066516	28066532	ESRRA	+	14035
chr1	28574021	28574037	ESRRA	+	11428
chr1	29651293	29651308	BCL6B	+	88273
chr1	29651388	29651403	BCL6B	+	88368
chr1	29792471	29792491	REST	+	229454
chr1	29792472	29792490	REST	+	229454
chr1	30209626	30209646	REST	+	646609
chr1	30209627	30209645	REST	+	646609
chr1	30448121	30448141	REST	-	748300
chr1	30448122	30448140	REST	-	748300
chr1	31084955	31084975	REST	-	111466
chr1	31655310	31655330	REST	-	57413
chr1	31655311	31655329	REST	-	57413
chr1	32181364	32181379	BCL6B	-	11604
chr1	32189541	32189561	REST	-	19784
chr1	32189542	32189560	REST	-	19784
chr1	32208728	32208750	RFX3_1	-	20908
chr1	32253937	32253959	RFX3_1	-	24301
chr1	32254281	32254303	RFX3_1	-	24645
chr1	32254304	32254326	RFX3_1	-	24668
chr1	32292935	32292951	ESRRA	-	11364
chr1	32410091	32410106	BCL6B	-	24840
chr1	32429962	32429978	ESRRA	-	44712
chr1	33208646	33208662	ESRRA	+	22580
chr1	33593111	33593127	ESRRA	+	46406
chr1	33896371	33896387	ESRRA	+	41852
chr1	34966227	34966247	REST	+	254410
chr1	34966228	34966246	REST	+	254410
chr1	35390571	35390591	REST	-	19598
chr1	35390572	35390590	REST	-	19598
chr1	35390619	35390639	REST	-	19646
chr1	35390620	35390638	REST	-	19646
chr1	36653798	36653813	BCL6B	+	32003
chr1	36839485	36839501	ESRRA	-	11991
chr1	37169438	37169453	BCL6B	-	220531
chr1	37390000	37390020	REST	-	109833
chr1	37390001	37390019	REST	-	109833
chr1	37432056	37432076	REST	-	67777
chr1	37432057	37432075	REST	-	67777
chr1	37486460	37486480	REST	-	13373
chr1	37486461	37486479	REST	-	13373
chr1	37721198	37721218	REST	+	218910
chr1	37721199	37721217	REST	+	218910
chr1	37876518	37876538	REST	+	63590
chr1	37876519	37876537	REST	+	63590
chr1	37920852	37920865	ATF3	+	19260
chr1	38397498	38397513	BCL6B	-	15223
chr1	38541908	38541928	REST	-	29469
chr1	38541909	38541927	REST	-	29469
chr1	39564352	39564374	RFX3_1	+	17275
chr1	39564393	39564415	RFX3_1	+	17316
chr1	41104295	41104315	REST	-	27018
chr1	41104296	41104314	REST	-	27018
chr1	41174822	41174838	ESRRA	+	17589
chr1	41174862	41174871	TEL2	+	17625
chr1	41175062	41175078	ESRRA	+	17829
chr1	41268154	41268169	BCL6B	+	18478
chr1	41826723	41826738	BCL6B	-	118916
chr1	41981963	41981981	REST	-	31629
chr1	42276317	42276337	REST	-	108050
chr1	42276318	42276336	REST	-	108050
chr1	43510636	43510649	ATF3	-	85796
chr1	44015757	44015772	BCL6B	+	19218
chr1	44987322	44987338	ESRRA	+	116371
chr1	45060920	45060938	REST	-	79169
chr1	45075406	45075422	ESRRA	-	64684
chr1	45097898	45097913	BCL6B	-	42193
chr1	46915463	46915472	TEL2	+	55529
chr1	46998796	46998809	ATF3	-	18084
chr1	47201565	47201585	REST	-	16840
chr1	47201566	47201584	REST	-	16840
chr1	48204401	48204417	ESRRA	-	258152
chr1	50733921	50733941	REST	-	155187
chr1	50745825	50745845	REST	-	143283
chr1	50774702	50774722	REST	-	114406
chr1	50774703	50774721	REST	-	114406
chr1	51776811	51776833	RFX3_1	-	33962
chr1	52082741	52082754	ATF3	-	97753
chr1	54821775	54821797	RFX3_1	-	50192
chr1	54954370	54954385	BCL6B	+	59429
chr1	59307327	59307343	ESRRA	-	57551
chr1	61918935	61918957	RFX3_1	-	272148
chr1	62548513	62548529	ESRRA	+	111952
chr1	62596959	62596975	ESRRA	+	63506
chr1	65329935	65329944	TEL2	-	102247
chr1	65775599	65775619	REST	+	45233
chr1	65775600	65775618	REST	+	45233
chr1	77502445	77502465	REST	+	169270
chr1	77560737	77560759	RFX3_1	-	124383
chr1	82331406	82331419	ATF3	+	65331
chr1	87597648	87597666	REST	+	196493
chr1	93521966	93521986	REST	+	22815
chr1	95850311	95850331	REST	+	150611
chr1	95850312	95850330	REST	+	150611
chr1	98585548	98585568	REST	-	198944
chr1	110183179	110183195	ESRRA	+	15510
chr1	110335057	110335073	ESRRA	-	28422
chr1	110365221	110365234	ATF3	-	58584
chr1	110438638	110438654	ESRRA	+	14586
chr1	111289478	111289498	REST	-	71834
chr1	111289479	111289497	REST	-	71834
chr1	112715137	112715157	REST	+	181958
chr1	116249519	116249541	RFX3_1	-	61895
chr1	117047137	117047150	ATF3	-	66571
chr1	117229993	117230011	REST	-	19689
chr1	117420966	117420988	RFX3_1	+	31711
chr1	117636737	117636746	TEL2	-	27669
chr1	119471765	119471785	REST	-	60403
chr1	119471766	119471784	REST	-	60403
chr1	144533783	144533796	ATF3	+	81169
chr1	145030086	145030099	ATF3	-	35060
chr1	145030373	145030389	ESRRA	-	35349
chr1	145382833	145382849	ESRRA	+	30349
chr1	145455564	145455573	TEL2	-	14818
chr1	147112654	147112670	ESRRA	-	29971
chr1	151072427	151072443	ESRRA	+	29356
chr1	151105381	151105396	BCL6B	-	13751
chr1	152020733	152020742	TEL2	-	11227
chr1	156384451	156384471	REST	-	14722
chr1	156384452	156384470	REST	-	14722
chr1	156415872	156415881	TEL2	-	16693
chr1	156621999	156622019	REST	+	10270
chr1	156808859	156808875	ESRRA	-	19844
chr1	157126041	157126057	ESRRA	-	17667
chr1	158065762	158065771	TEL2	+	83970
chr1	159880415	159880437	RFX3_1	-	10521
chr1	160635741	160635750	TEL2	-	18665
chr1	161359829	161359844	BCL6B	-	22164
chr1	161359949	161359964	BCL6B	-	22284
chr1	161360026	161360041	BCL6B	-	22361
chr1	165198022	165198042	REST	-	127445
chr1	165918768	165918788	REST	+	122047
chr1	165918769	165918787	REST	+	122047
chr1	166038831	166038851	REST	-	97116
chr1	175694983	175695003	REST	-	17758
chr1	179016197	179016206	TEL2	+	21128
chr1	180148141	180148157	ESRRA	+	24182
chr1	181110811	181110820	TEL2	+	53178
chr1	182118681	182118703	RFX3_1	-	87846
chr1	182205577	182205599	RFX3_1	-	154950
chr1	182307345	182307354	TEL2	-	53189
chr1	182708837	182708853	ESRRA	+	49738
chr1	183573575	183573588	ATF3	-	13843
chr1	183925984	183925993	TEL2	-	80874
chr1	184775024	184775040	ESRRA	-	50992
chr1	197893827	197893843	ESRRA	+	12201
chr1	200975815	200975837	RFX3_1	-	17001
chr1	201476347	201476360	ATF3	-	10653
chr1	201762214	201762230	ESRRA	+	36065
chr1	202004081	202004094	ATF3	+	24398
chr1	202075117	202075130	ATF3	+	16905
chr1	202626538	202626558	REST	-	53002
chr1	202626539	202626557	REST	-	53002
chr1	202662271	202662291	REST	-	17269
chr1	202662272	202662290	REST	-	17269
chr1	203307856	203307872	ESRRA	-	12424
chr1	203651936	203651958	RFX3_1	+	56033
chr1	204435437	204435459	RFX3_1	-	24025
chr1	204616877	204616897	REST	-	37709
chr1	204776177	204776193	ESRRA	+	21596
chr1	205313538	205313554	ESRRA	-	12671
chr1	205419054	205419063	TEL2	-	27845
chr1	205428255	205428275	REST	-	37052
chr1	205428256	205428274	REST	-	37052
chr1	206674771	206674784	ATF3	+	31192
chr1	208058788	208058810	RFX3_1	-	25883
chr1	208267332	208267348	ESRRA	-	150324
chr1	208393169	208393182	ATF3	-	24489
chr1	208825780	208825802	RFX3_1	-	408127
chr1	210023874	210023887	ATF3	+	22569
chr1	210306125	210306145	REST	+	100059
chr1	210900126	210900146	REST	+	398541
chr1	210900127	210900145	REST	+	398541
chr1	212732402	212732415	ATF3	+	49561
chr1	212732427	212732440	ATF3	+	49536
chr1	220906526	220906535	TEL2	+	15145
chr1	223255015	223255031	ESRRA	-	61600
chr1	223816082	223816091	TEL2	-	37349
chr1	224704370	224704386	ESRRA	-	82378
chr1	225632738	225632747	TEL2	-	16928
chr1	225668694	225668710	ESRRA	-	52888
chr1	226867939	226867954	BCL6B	-	58929
chr1	226899020	226899042	RFX3_1	-	27844
chr1	227461419	227461439	REST	-	44396
chr1	227461420	227461438	REST	-	44396
chr1	227523355	227523371	ESRRA	-	17538
chr1	227975990	227976005	BCL6B	+	27420
chr1	228526410	228526419	TEL2	-	68102
chr1	228555779	228555795	ESRRA	-	38729
chr1	228974341	228974354	ATF3	+	103524
chr1	230817550	230817568	REST	-	32776
chr1	234682906	234682922	ESRRA	-	62356
chr1	234908315	234908324	TEL2	-	163049
chr1	235012157	235012173	ESRRA	-	266895
chr1	235120309	235120325	ESRRA	-	171938
chr1	235136382	235136397	BCL6B	-	155866
chr1	235276861	235276870	TEL2	-	15390
chr1	246862649	246862665	ESRRA	+	24720
chr10	1685835	1685855	REST	-	93824
chr10	1685836	1685854	REST	-	93824
chr10	4183842	4183862	REST	-	356380
chr10	5529684	5529693	TEL2	-	11844
chr10	5591007	5591020	ATF3	+	24090
chr10	5976179	5976195	ESRRA	-	43386
chr10	6056356	6056372	ESRRA	-	36791
chr10	6281441	6281459	REST	+	94608
chr10	6317353	6317362	TEL2	+	130515
chr10	6317377	6317386	TEL2	+	130539
chr10	7294078	7294094	ESRRA	-	157216
chr10	11220803	11220825	RFX3_1	+	13822
chr10	11476486	11476502	ESRRA	-	177184
chr10	11476530	11476546	ESRRA	-	177140
chr10	11917056	11917078	RFX3_1	+	51671
chr10	11923513	11923522	TEL2	+	58121
chr10	11936776	11936785	TEL2	+	71384
chr10	12824656	12824665	TEL2	-	219043
chr10	13313786	13313802	ESRRA	-	28335
chr10	14646440	14646455	BCL6B	-	170448
chr10	15367773	15367782	TEL2	-	45280
chr10	16654437	16654457	REST	-	90444
chr10	16654438	16654456	REST	-	90444
chr10	22518179	22518197	REST	-	19277
chr10	22716182	22716198	ESRRA	+	81817
chr10	22904800	22904815	BCL6B	-	98695
chr10	23460399	23460419	REST	+	21050
chr10	23460400	23460418	REST	+	21050
chr10	28592026	28592041	BCL6B	-	20967
chr10	32218449	32218458	TEL2	-	20600
chr10	35822608	35822617	TEL2	+	71725
chr10	43698510	43698526	ESRRA	-	63848
chr10	43698555	43698571	ESRRA	-	63803
chr10	43778509	43778529	REST	-	16153
chr10	43779973	43779993	REST	-	17617
chr10	43782953	43782962	TEL2	-	20591
chr10	43844007	43844016	TEL2	+	23080
chr10	43844028	43844046	REST	+	23054
chr10	43892835	43892844	TEL2	-	11856
chr10	45965825	45965841	ESRRA	-	64985
chr10	47008296	47008311	BCL6B	+	14758
chr10	47022798	47022814	ESRRA	+	29261
chr10	49732491	49732509	REST	-	30809
chr10	49864401	49864417	ESRRA	+	29108
chr10	50385605	50385614	TEL2	-	10797
chr10	50385612	50385628	ESRRA	-	10786
chr10	52310419	52310435	ESRRA	-	73309
chr10	59908897	59908917	REST	-	118786
chr10	61025104	61025124	REST	+	87888
chr10	61025105	61025123	REST	+	87888
chr10	65390370	65390385	BCL6B	+	109255
chr10	67940636	67940645	TEL2	+	745151
chr10	69523802	69523811	TEL2	-	74130
chr10	71275459	71275475	ESRRA	-	57742
chr10	71674660	71674676	ESRRA	+	113025
chr10	72091629	72091638	TEL2	-	48184
chr10	72309701	72309717	ESRRA	-	52821
chr10	72421608	72421624	ESRRA	+	10942
chr10	72453533	72453549	ESRRA	+	20983
chr10	72459580	72459589	TEL2	+	27026
chr10	72475774	72475790	ESRRA	+	43224
chr10	73144226	73144242	ESRRA	+	65225
chr10	73291505	73291514	TEL2	-	188068
chr10	73341962	73341982	REST	-	137605
chr10	73341974	73341990	ESRRA	-	137595
chr10	73393136	73393158	RFX3_1	-	86430
chr10	73555163	73555183	REST	+	16466
chr10	73555164	73555182	REST	+	16466
chr10	73821486	73821502	ESRRA	-	27295
chr10	75646071	75646087	ESRRA	-	11731
chr10	75936252	75936267	BCL6B	+	25317
chr10	75936628	75936641	ATF3	+	25692
chr10	79731133	79731142	TEL2	-	44790
chr10	80732469	80732491	RFX3_1	+	96311
chr10	80733416	80733425	TEL2	+	95371
chr10	80844168	80844190	RFX3_1	+	15388
chr10	80898962	80898978	ESRRA	+	70179
chr10	80938223	80938239	ESRRA	+	109440
chr10	80938939	80938961	RFX3_1	+	110159
chr10	80948119	80948128	TEL2	+	119332
chr10	81145834	81145850	ESRRA	+	38623
chr10	87963442	87963462	REST	-	162797
chr10	88066608	88066628	REST	-	59631
chr10	88345480	88345496	ESRRA	-	63948
chr10	94147260	94147280	REST	+	96351
chr10	94147261	94147279	REST	+	96351
chr10	97849994	97850003	TEL2	+	39473
chr10	98841578	98841598	REST	+	100548
chr10	98841579	98841597	REST	+	100548
chr10	99815821	99815841	REST	-	25247
chr10	100679830	100679843	ATF3	-	315795
chr10	101320392	101320408	ESRRA	+	27711
chr10	102440671	102440689	REST	+	64787
chr10	102632172	102632190	REST	+	40144
chr10	102840886	102840906	REST	+	19898
chr10	102840887	102840905	REST	+	19898
chr10	105025666	105025686	REST	+	11243
chr10	105025667	105025685	REST	+	11243
chr10	110729955	110729975	REST	-	953345
chr10	113899985	113900007	RFX3_1	-	43540
chr10	116231335	116231344	TEL2	-	55345
chr10	122273719	122273739	REST	+	57264
chr10	123822909	123822918	TEL2	-	88171
chr10	124133933	124133946	ATF3	+	17879
chr10	124545983	124546003	REST	-	59697
chr10	125374603	125374623	REST	+	51257
chr10	125374604	125374622	REST	+	51257
chr10	125733977	125733993	ESRRA	-	82486
chr10	126278144	126278160	ESRRA	+	127812
chr10	126301851	126301860	TEL2	-	131074
chr10	126605315	126605328	ATF3	+	25370
chr10	132722567	132722587	REST	-	387406
chr10	132722568	132722586	REST	-	387406
chr10	132887056	132887072	ESRRA	-	222919
chr10	133152845	133152865	REST	-	42872
chr10	133868243	133868263	REST	+	50059
chr10	133868244	133868262	REST	+	50059
chr10	134062691	134062706	BCL6B	-	58778
chr10	134108251	134108271	REST	-	13215
chr10	134108252	134108270	REST	-	13215
chr10	134914816	134914838	RFX3_1	+	13419
chr10	135071058	135071073	BCL6B	-	19341
chr11	460450	460468	REST	+	10180
chr11	859944	859960	ESRRA	+	17129
chr11	1148030	1148046	ESRRA	+	73164
chr11	1260265	1260285	REST	+	15981
chr11	1260266	1260284	REST	+	15981
chr11	1443893	1443911	REST	+	32774
chr11	1457400	1457415	BCL6B	+	46279
chr11	1568385	1568398	ATF3	-	24758
chr11	1873821	1873837	ESRRA	+	12398
chr11	1989969	1989985	ESRRA	+	21476
chr11	2121793	2121806	ATF3	-	40541
chr11	2218703	2218719	ESRRA	-	25677
chr11	2555190	2555203	ATF3	+	88976
chr11	2790481	2790494	ATF3	-	116507
chr11	2792236	2792249	ATF3	-	114752
chr11	2821451	2821460	TEL2	-	85539
chr11	5306049	5306065	ESRRA	-	14685
chr11	9159348	9159357	TEL2	-	46203
chr11	10676006	10676022	ESRRA	-	39106
chr11	10681473	10681489	ESRRA	-	33639
chr11	12824387	12824409	RFX3_1	+	128430
chr11	17229531	17229540	TEL2	-	38182
chr11	18013534	18013550	ESRRA	-	21094
chr11	27742222	27742242	REST	-	19633
chr11	27742223	27742241	REST	-	19633
chr11	32395983	32396001	REST	-	61088
chr11	32830964	32830980	ESRRA	-	14786
chr11	33522580	33522600	REST	+	41286
chr11	33758131	33758149	REST	-	13643
chr11	44638660	44638676	ESRRA	+	51528
chr11	44656337	44656350	ATF3	+	69203
chr11	45119627	45119647	REST	+	49256
chr11	45119628	45119646	REST	+	49256
chr11	45565574	45565594	REST	-	121621
chr11	45565575	45565593	REST	-	121621
chr11	45856082	45856091	TEL2	+	12870
chr11	57267297	57267313	ESRRA	-	15052
chr11	61334822	61334840	REST	-	13512
chr11	61334862	61334880	REST	-	13472
chr11	61406103	61406119	ESRRA	+	41793
chr11	61637533	61637548	BCL6B	-	21465
chr11	62235426	62235442	ESRRA	+	48928
chr11	63360581	63360601	REST	-	21317
chr11	63655947	63655956	TEL2	-	28364
chr11	64037459	64037468	TEL2	-	14712
chr11	64038971	64038987	ESRRA	-	13196
chr11	64167747	64167763	ESRRA	+	41131
chr11	64420509	64420525	ESRRA	+	62236
chr11	64745310	64745330	REST	-	17712
chr11	64745311	64745329	REST	-	17712
chr11	64992919	64992935	ESRRA	+	11617
chr11	65189721	65189734	ATF3	+	35687
chr11	65255277	65255299	RFX3_1	+	37259
chr11	65460102	65460111	TEL2	+	19366
chr11	66462458	66462467	TEL2	-	17188
chr11	66726039	66726054	BCL6B	+	16707
chr11	67085302	67085324	RFX3_1	+	14395
chr11	68207399	68207414	BCL6B	+	20779
chr11	68351644	68351653	TEL2	+	100334
chr11	68548506	68548522	ESRRA	-	29527
chr11	68890303	68890319	ESRRA	+	73962
chr11	69339464	69339473	TEL2	+	116404
chr11	69707552	69707570	REST	-	73370
chr11	69816607	69816629	RFX3_1	+	107789
chr11	70426726	70426746	REST	-	81186
chr11	70496544	70496562	REST	-	11369
chr11	70496579	70496599	REST	-	11333
chr11	70496580	70496598	REST	-	11333
chr11	70496615	70496635	REST	-	11297
chr11	70496616	70496634	REST	-	11297
chr11	70855121	70855137	ESRRA	-	304347
chr11	71054680	71054698	REST	-	104787
chr11	72310077	72310093	ESRRA	-	43418
chr11	72388002	72388020	REST	-	34508
chr11	72408328	72408343	BCL6B	-	54832
chr11	72433370	72433379	TEL2	-	30059
chr11	72433623	72433645	RFX3_1	-	29799
chr11	72452634	72452650	ESRRA	-	10791
chr11	72487858	72487874	ESRRA	-	16883
chr11	72492960	72492975	BCL6B	-	11782
chr11	72542677	72542693	ESRRA	+	17235
chr11	72953576	72953585	TEL2	+	21989
chr11	73046800	73046816	ESRRA	+	27146
chr11	73849818	73849840	RFX3_1	-	32234
chr11	74925592	74925612	REST	+	26347
chr11	74925593	74925611	REST	+	26347
chr11	75179825	75179841	ESRRA	-	38160
chr11	75186648	75186657	TEL2	-	44979
chr11	75288387	75288402	BCL6B	+	15294
chr11	76435399	76435419	REST	-	53619
chr11	76883125	76883141	ESRRA	+	43824
chr11	76909737	76909746	TEL2	+	70432
chr11	77123037	77123052	BCL6B	-	62063
chr11	82719209	82719225	ESRRA	-	63666
chr11	86643204	86643213	TEL2	-	23231
chr11	95889353	95889369	ESRRA	-	186982
chr11	108422995	108423008	ATF3	-	41372
chr11	111317440	111317449	TEL2	-	65634
chr11	112426608	112426624	ESRRA	-	295034
chr11	113862068	113862088	REST	+	13857
chr11	113862069	113862087	REST	+	13857
chr11	114030813	114030822	TEL2	+	99530
chr11	114633333	114633349	ESRRA	+	84142
chr11	116250332	116250352	REST	-	393371
chr11	116250333	116250351	REST	-	393371
chr11	116476426	116476446	REST	-	167277
chr11	116476427	116476445	REST	-	167277
chr11	116765955	116765971	ESRRA	-	57626
chr11	117467988	117468008	REST	-	199977
chr11	117467989	117468007	REST	-	199977
chr11	118286578	118286587	TEL2	+	14479
chr11	118491764	118491780	ESRRA	+	13467
chr11	118492082	118492097	BCL6B	+	13784
chr11	119234978	119234993	BCL6B	-	17450
chr11	119345682	119345698	ESRRA	-	51445
chr11	119364617	119364637	REST	-	70382
chr11	119364618	119364636	REST	-	70382
chr11	119389666	119389686	REST	-	95431
chr11	119389667	119389685	REST	-	95431
chr11	119537344	119537357	ATF3	-	62084
chr11	119645070	119645090	REST	-	45646
chr11	119645071	119645089	REST	-	45646
chr11	126431368	126431388	REST	+	205839
chr11	126431369	126431387	REST	+	205839
chr12	685506	685522	ESRRA	-	87240
chr12	1940414	1940434	REST	+	10992
chr12	1940415	1940433	REST	+	10992
chr12	2862001	2862021	REST	+	42096
chr12	2862002	2862020	REST	+	42096
chr12	3085770	3085779	TEL2	+	17297
chr12	3601540	3601560	REST	+	111036
chr12	3601541	3601559	REST	+	111036
chr12	6727054	6727070	ESRRA	-	10512
chr12	11653682	11653702	REST	-	105195
chr12	11653683	11653701	REST	-	105195
chr12	11653743	11653761	REST	-	105255
chr12	12808951	12808973	RFX3_1	-	40158
chr12	12837916	12837936	REST	-	11194
chr12	12837917	12837935	REST	-	11194
chr12	34499883	34499899	ESRRA	+	324676
chr12	48136237	48136246	TEL2	-	16647
chr12	49947489	49947505	ESRRA	-	14413
chr12	50433252	50433268	ESRRA	-	13954
chr12	51925616	51925638	RFX3_1	+	59392
chr12	53086292	53086310	REST	-	10945
chr12	53135343	53135363	REST	-	35775
chr12	53135344	53135362	REST	-	35775
chr12	54090171	54090193	RFX3_1	-	20074
chr12	54745981	54745990	TEL2	-	12284
chr12	56401521	56401536	BCL6B	+	10486
chr12	93414565	93414574	TEL2	-	91463
chr12	93708518	93708540	RFX3_1	+	63171
chr12	93708606	93708628	RFX3_1	+	63083
chr12	94678869	94678885	ESRRA	+	136379
chr12	94940121	94940143	RFX3_1	-	86369
chr12	95273531	95273551	REST	-	123947
chr12	95273532	95273550	REST	-	123947
chr12	101220299	101220319	REST	+	31936
chr12	102318670	102318686	ESRRA	+	47574
chr12	103218419	103218439	REST	-	92951
chr12	103218420	103218438	REST	-	92951
chr12	108513194	108513216	RFX3_1	+	10305
chr12	108608453	108608473	REST	+	84953
chr12	108608454	108608472	REST	+	84953
chr12	108862279	108862299	REST	+	46761
chr12	108862280	108862298	REST	+	46761
chr12	109548880	109548902	RFX3_1	+	13493
chr12	109899092	109899108	ESRRA	-	16054
chr12	110174624	110174644	REST	+	22448
chr12	110174625	110174643	REST	+	22448
chr12	112608250	112608268	REST	+	44911
chr12	113737527	113737542	BCL6B	-	35390
chr12	114020587	114020600	ATF3	-	110717
chr12	114039676	114039696	REST	-	129810
chr12	114039677	114039695	REST	-	129810
chr12	116797014	116797027	ATF3	-	82030
chr12	116893637	116893659	RFX3_1	+	103537
chr12	117222249	117222271	RFX3_1	+	46165
chr12	117257418	117257431	ATF3	-	61807
chr12	117296039	117296059	REST	-	23182
chr12	117296040	117296058	REST	-	23182
chr12	117593393	117593409	ESRRA	-	34898
chr12	118558800	118558809	TEL2	+	15065
chr12	119083215	119083235	REST	+	268868
chr12	119083216	119083234	REST	+	268868
chr12	119151975	119151997	RFX3_1	+	267313
chr12	119499205	119499225	REST	+	79916
chr12	119499206	119499224	REST	+	79916
chr12	119591459	119591474	BCL6B	+	25128
chr12	119950872	119950892	REST	+	80381
chr12	121063704	121063719	BCL6B	+	24598
chr12	121974244	121974266	RFX3_1	-	44664
chr12	121975036	121975051	BCL6B	-	43876
chr12	122125083	122125092	TEL2	-	17528
chr12	123548270	123548286	ESRRA	-	46696
chr12	123635225	123635243	REST	-	40260
chr12	124675741	124675750	TEL2	+	97964
chr12	124758308	124758321	ATF3	+	15395
chr12	125256418	125256434	ESRRA	-	92092
chr12	125721856	125721869	ATF3	+	89299
chr12	125765257	125765266	TEL2	+	45900
chr12	129534646	129534666	REST	+	196576
chr12	129534647	129534665	REST	+	196576
chr12	129604269	129604289	REST	+	266199
chr12	131037331	131037351	REST	-	34932
chr12	131037332	131037350	REST	-	34932
chr12	131484657	131484670	ATF3	+	46212
chr12	131617067	131617085	REST	+	178625
chr12	131708889	131708905	ESRRA	+	270446
chr12	131709036	131709052	ESRRA	+	270593
chr12	131722110	131722119	TEL2	+	283663
chr12	131875164	131875184	REST	+	320457
chr12	131875165	131875183	REST	+	320457
chr12	131925710	131925726	ESRRA	+	269913
chr12	132102991	132103011	REST	+	92630
chr12	132102992	132103010	REST	+	92630
chr12	132471599	132471615	ESRRA	+	37143
chr12	132569548	132569564	ESRRA	-	59323
chr12	132674175	132674190	BCL6B	+	45190
chr12	133007114	133007123	TEL2	+	60038
chr12	133022896	133022909	ATF3	+	44254
chr12	133100587	133100603	ESRRA	+	33439
chr12	133137170	133137185	BCL6B	-	49859
chr12	133300248	133300261	ATF3	+	12862
chr12	133384401	133384416	BCL6B	-	20879
chr13	23500406	23500415	TEL2	+	254649
chr13	27103752	27103772	REST	+	28077
chr13	46786083	46786105	RFX3_1	-	29636
chr13	50698628	50698641	ATF3	+	109245
chr13	78272076	78272092	ESRRA	+	43210
chr13	79163539	79163559	REST	-	14145
chr13	79163540	79163558	REST	-	14145
chr13	99097805	99097814	TEL2	-	76531
chr13	100448647	100448667	REST	-	175520
chr13	103046853	103046875	RFX3_1	+	202421
chr13	103046905	103046921	ESRRA	+	202372
chr13	103046914	103046936	RFX3_1	+	202360
chr13	108594458	108594471	ATF3	-	75005
chr13	113365882	113365898	ESRRA	+	21248
chr13	113365964	113365980	ESRRA	+	21330
chr13	113548621	113548636	BCL6B	+	74906
chr13	114480580	114480600	REST	+	18375
chr13	114480581	114480599	REST	+	18375
chr13	114880977	114880986	TEL2	-	17113
chr14	23266740	23266762	RFX3_1	-	22268
chr14	32670545	32670563	REST	+	124060
chr14	57126890	57126912	RFX3_1	+	80391
chr14	58748044	58748066	RFX3_1	+	17166
chr14	65229156	65229178	RFX3_1	+	57975
chr14	69273895	69273917	RFX3_1	-	10947
chr14	74100305	74100321	ESRRA	+	11264
chr14	74207795	74207811	ESRRA	-	26676
chr14	74227047	74227056	TEL2	-	26844
chr14	77385256	77385278	RFX3_1	+	92543
chr14	77506978	77506993	BCL6B	-	11944
chr14	77675217	77675237	REST	+	27126
chr14	77675218	77675236	REST	+	27126
chr14	78624607	78624627	REST	+	245456
chr14	78986383	78986403	REST	+	116320
chr14	78996588	78996608	REST	+	126525
chr14	89444303	89444323	REST	+	153336
chr14	90961792	90961812	REST	+	98476
chr14	90961793	90961811	REST	+	98476
chr14	91224914	91224930	ESRRA	-	57838
chr14	91270267	91270276	TEL2	-	12489
chr14	93897577	93897597	REST	+	84051
chr14	94201090	94201105	BCL6B	-	53668
chr14	95623521	95623536	BCL6B	-	15474
chr14	96401749	96401769	REST	+	103901
chr14	97406537	97406557	REST	+	142864
chr14	97406538	97406556	REST	+	142864
chr14	100437706	100437721	BCL6B	+	94037
chr14	100608945	100608958	ATF3	-	17060
chr14	100953009	100953029	REST	-	83111
chr14	100953010	100953028	REST	-	83111
chr14	101129365	101129374	TEL2	+	63832
chr14	102226869	102226884	BCL6B	+	49263
chr14	103477446	103477462	ESRRA	-	46287
chr14	104808562	104808577	BCL6B	+	203510
chr14	104808587	104808602	BCL6B	+	203535
chr14	105235375	105235391	ESRRA	+	15914
chr14	105553386	105553395	TEL2	-	21637
chr14	105556925	105556941	ESRRA	-	25180
chr14	105665581	105665590	TEL2	-	17926
chr14	105780912	105780921	TEL2	-	13588
chr14	106267669	106267689	REST	+	274727
chr14	106267670	106267688	REST	+	274727
chr14	106267713	106267733	REST	+	274771
chr14	106267714	106267732	REST	+	274771
chr15	31246367	31246382	BCL6B	-	37432
chr15	31507703	31507719	ESRRA	-	15338
chr15	32162682	32162700	REST	+	159994
chr15	32162988	32163001	ATF3	+	159691
chr15	36871737	36871746	TEL2	+	61064
chr15	40531653	40531668	BCL6B	-	13449
chr15	40714291	40714307	ESRRA	+	16614
chr15	43733228	43733244	ESRRA	-	52117
chr15	45461815	45461831	ESRRA	-	31549
chr15	45748926	45748939	ATF3	+	26206
chr15	51939660	51939669	TEL2	-	24698
chr15	57616388	57616397	TEL2	+	52310
chr15	58702705	58702714	TEL2	+	21465
chr15	60884773	60884786	ATF3	-	113421
chr15	63729176	63729185	TEL2	-	55106
chr15	63758952	63758967	BCL6B	+	37750
chr15	66244968	66244988	REST	+	83182
chr15	66244969	66244987	REST	+	83182
chr15	66297181	66297201	REST	+	135395
chr15	66297182	66297200	REST	+	135395
chr15	66954076	66954085	TEL2	+	46849
chr15	66963467	66963482	BCL6B	+	37455
chr15	66963503	66963518	BCL6B	+	37419
chr15	68254160	68254176	ESRRA	+	92403
chr15	69351641	69351650	TEL2	+	44612
chr15	69758487	69758503	ESRRA	+	13337
chr15	70105313	70105328	BCL6B	-	284935
chr15	70268904	70268924	REST	-	121341
chr15	70268905	70268923	REST	-	121341
chr15	70780542	70780558	ESRRA	-	275299
chr15	72612137	72612157	REST	-	13492
chr15	72612138	72612156	REST	-	13492
chr15	72612374	72612389	BCL6B	-	13726
chr15	72612534	72612547	ATF3	-	13885
chr15	72612663	72612685	RFX3_1	-	14019
chr15	73639243	73639263	REST	-	22351
chr15	73639244	73639262	REST	-	22351
chr15	73997437	73997453	ESRRA	+	20824
chr15	74073497	74073513	ESRRA	-	29690
chr15	74144226	74144246	REST	+	21731
chr15	74144227	74144245	REST	+	21731
chr15	74265380	74265395	BCL6B	-	19301
chr15	74557565	74557585	REST	+	28946
chr15	74557566	74557584	REST	+	28946
chr15	74583990	74584010	REST	+	55371
chr15	74583991	74584009	REST	+	55371
chr15	74890565	74890581	ESRRA	+	10139
chr15	76483128	76483144	ESRRA	-	120673
chr15	77995013	77995033	REST	-	70315
chr15	77995014	77995032	REST	-	70315
chr15	78045786	78045806	REST	-	121088
chr15	78045787	78045805	REST	-	121088
chr15	78128882	78128904	RFX3_1	-	204185
chr15	80326054	80326063	TEL2	-	62416
chr15	80465947	80465963	ESRRA	+	20723
chr15	83332069	83332089	REST	-	15352
chr15	83332070	83332088	REST	-	15352
chr15	85458365	85458378	ATF3	+	30459
chr15	88709772	88709792	REST	-	90179
chr15	88709773	88709791	REST	-	90179
chr15	90016279	90016297	REST	-	23510
chr15	90944257	90944266	TEL2	+	12789
chr15	91459208	91459224	ESRRA	+	11797
chr15	93425992	93426007	BCL6B	+	17551
chr15	96817039	96817055	ESRRA	+	57063
chr15	101685736	101685752	ESRRA	-	106392
chr16	155090	155108	REST	+	28082
chr16	170067	170087	REST	-	18619
chr16	170068	170086	REST	-	18619
chr16	475573	475586	ATF3	+	23722
chr16	942726	942746	REST	-	78247
chr16	942727	942745	REST	-	78247
chr16	1105190	1105208	REST	+	23581
chr16	1238873	1238893	REST	+	35643
chr16	1238874	1238892	REST	+	35643
chr16	1593461	1593476	BCL6B	+	14727
chr16	2653210	2653226	ESRRA	+	65254
chr16	2653304	2653313	TEL2	+	65344
chr16	3174654	3174663	TEL2	+	10475
chr16	3202794	3202809	BCL6B	+	17668
chr16	3481943	3481952	TEL2	-	11542
chr16	3639877	3639895	REST	-	12495
chr16	4338498	4338507	TEL2	-	15502
chr16	4357656	4357671	BCL6B	+	24561
chr16	4561727	4561743	ESRRA	-	27080
chr16	9025887	9025907	REST	-	31443
chr16	9025888	9025906	REST	-	31443
chr16	9930168	9930188	REST	-	346432
chr16	9930169	9930187	REST	-	346432
chr16	10350847	10350863	ESRRA	-	74245
chr16	10989380	10989400	REST	+	18336
chr16	10989381	10989399	REST	+	18336
chr16	11066122	11066138	ESRRA	+	27786
chr16	11332609	11332627	REST	-	17420
chr16	12755756	12755776	REST	-	141977
chr16	12755757	12755775	REST	-	141977
chr16	13130636	13130656	REST	+	135170
chr16	13130637	13130655	REST	+	135170
chr16	14380101	14380116	BCL6B	+	214913
chr16	16002148	16002170	RFX3_1	-	19713
chr16	17232884	17232904	REST	-	331843
chr16	17232885	17232903	REST	-	331843
chr16	17878118	17878138	REST	-	313391
chr16	19499838	19499853	BCL6B	-	33604
chr16	20034722	20034742	REST	-	50367
chr16	24869955	24869975	REST	+	12782
chr16	24869956	24869974	REST	+	12782
chr16	25078063	25078072	TEL2	+	44979
chr16	25078192	25078201	TEL2	+	44850
chr16	27807506	27807526	REST	-	91961
chr16	27807507	27807525	REST	-	91961
chr16	27807581	27807597	ESRRA	-	91888
chr16	27879147	27879156	TEL2	-	20326
chr16	30640208	30640224	ESRRA	-	18510
chr16	30825863	30825878	BCL6B	-	27348
chr16	30825925	30825947	RFX3_1	-	27414
chr16	30856232	30856250	REST	-	49157
chr16	33962356	33962371	BCL6B	+	700244
chr16	34802723	34802732	TEL2	+	1540608
chr16	48151577	48151593	ESRRA	-	29095
chr16	48157251	48157264	ATF3	-	23423
chr16	48198864	48198880	ESRRA	-	18192
chr16	48400008	48400024	ESRRA	-	19212
chr16	48721552	48721568	ESRRA	-	77441
chr16	49161185	49161205	REST	-	154546
chr16	49192127	49192147	REST	-	123604
chr16	49192128	49192146	REST	-	123604
chr16	49379917	49379937	REST	+	27880
chr16	49379918	49379936	REST	+	27880
chr16	49518485	49518500	BCL6B	+	110685
chr16	49526290	49526306	ESRRA	+	118491
chr16	50300432	50300441	TEL2	+	21386
chr16	50670127	50670136	TEL2	-	45132
chr16	56048044	56048064	REST	-	58112
chr16	56366784	56366800	ESRRA	-	92657
chr16	57452994	57453010	ESRRA	+	14324
chr16	57625462	57625484	RFX3_1	+	28436
chr16	57625478	57625494	ESRRA	+	28423
chr16	66684989	66685002	ATF3	-	45614
chr16	66685069	66685091	RFX3_1	-	45529
chr16	69430138	69430151	ATF3	-	10254
chr16	70430597	70430610	ATF3	-	42387
chr16	70896093	70896113	REST	-	61043
chr16	70896094	70896112	REST	-	61043
chr16	72698935	72698948	ATF3	-	393592
chr16	78269270	78269286	ESRRA	+	135952
chr16	78462270	78462279	TEL2	+	328948
chr16	78462349	78462365	ESRRA	+	329031
chr16	79434947	79434956	TEL2	-	199670
chr16	81684931	81684944	ATF3	+	127961
chr16	81764165	81764178	ATF3	+	48727
chr16	81771910	81771926	ESRRA	+	40980
chr16	81907657	81907673	ESRRA	+	94767
chr16	83735323	83735343	REST	+	106174
chr16	83735324	83735342	REST	+	106174
chr16	83735366	83735388	RFX3_1	+	106130
chr16	84089636	84089652	ESRRA	-	13883
chr16	84457314	84457323	TEL2	+	55186
chr16	84764228	84764237	TEL2	+	30678
chr16	84985872	84985888	ESRRA	-	59260
chr16	85089190	85089206	ESRRA	+	27789
chr16	85120413	85120426	ATF3	-	25694
chr16	85202741	85202756	BCL6B	-	56635
chr16	85205615	85205631	ESRRA	-	59510
chr16	85336940	85336956	ESRRA	-	190835
chr16	85364609	85364625	ESRRA	-	218504
chr16	85496196	85496212	ESRRA	+	150719
chr16	85589244	85589266	RFX3_1	+	57668
chr16	85603521	85603530	TEL2	+	43398
chr16	85608145	85608154	TEL2	+	38774
chr16	86962958	86962974	ESRRA	+	350852
chr16	87495131	87495147	ESRRA	-	30320
chr16	87695316	87695336	REST	+	58834
chr16	87695317	87695335	REST	+	58834
chr16	87812851	87812867	ESRRA	-	13262
chr16	88349558	88349574	ESRRA	+	144312
chr16	88575404	88575420	ESRRA	+	55399
chr16	88810252	88810268	ESRRA	+	37370
chr16	88836247	88836265	REST	-	15115
chr16	88972085	88972100	BCL6B	-	39025
chr16	88972116	88972131	BCL6B	-	39056
chr16	88972147	88972162	BCL6B	-	39087
chr16	89059115	89059131	ESRRA	-	15620
chr16	89076027	89076047	REST	-	32534
chr16	89076028	89076046	REST	-	32534
chr16	89104151	89104171	REST	+	56055
chr16	89104152	89104170	REST	+	56055
chr16	89313983	89313998	BCL6B	+	29880
chr16	89430165	89430174	TEL2	+	42629
chr17	1157273	1157291	REST	+	16575
chr17	2653222	2653242	REST	-	38306
chr17	2653223	2653241	REST	-	38306
chr17	2916438	2916454	ESRRA	-	50454
chr17	4439797	4439812	BCL6B	-	18876
chr17	6173025	6173045	REST	-	165483
chr17	6173026	6173044	REST	-	165483
chr17	6207184	6207204	REST	-	131324
chr17	6478681	6478694	ATF3	-	18811
chr17	7108212	7108234	RFX3_1	-	12704
chr17	7108599	7108612	ATF3	-	12322
chr17	7370375	7370391	ESRRA	-	12560
chr17	7818990	7819012	RFX3_1	-	13751
chr17	8230040	8230049	TEL2	+	13143
chr17	15139756	15139765	TEL2	-	24332
chr17	16905281	16905299	REST	-	29889
chr17	17510059	17510075	ESRRA	-	15051
chr17	17597883	17597898	BCL6B	+	13104
chr17	18061515	18061530	BCL6B	+	25344
chr17	20812011	20812024	ATF3	-	12565
chr17	25680852	25680865	ATF3	+	59753
chr17	26335689	26335705	ESRRA	+	33990
chr17	28432006	28432022	ESRRA	+	11810
chr17	29815039	29815052	ATF3	+	96404
chr17	29852562	29852578	ESRRA	+	133929
chr17	31224592	31224605	ATF3	-	20697
chr17	31469922	31469942	REST	+	151051
chr17	31469923	31469941	REST	+	151051
chr17	32059343	32059363	REST	-	424471
chr17	32291593	32291602	TEL2	-	192227
chr17	33030811	33030831	REST	+	123054
chr17	33030812	33030830	REST	+	123054
chr17	33033231	33033251	REST	+	125474
chr17	33033232	33033250	REST	+	125474
chr17	33124894	33124914	REST	-	163623
chr17	33124895	33124913	REST	-	163623
chr17	33415543	33415559	ESRRA	-	24793
chr17	33416144	33416162	REST	-	25395
chr17	34986045	34986058	ATF3	+	28027
chr17	35054529	35054549	REST	+	96515
chr17	35060414	35060434	REST	+	102400
chr17	35060415	35060433	REST	+	102400
chr17	35134502	35134522	REST	+	160259
chr17	36715788	36715803	BCL6B	-	46387
chr17	36734202	36734218	ESRRA	-	27972
chr17	37748772	37748792	REST	-	15392
chr17	37748773	37748791	REST	-	15392
chr17	38347798	38347813	BCL6B	+	13564
chr17	38497847	38497860	ATF3	-	23091
chr17	38498000	38498015	BCL6B	-	22937
chr17	38673166	38673175	TEL2	-	15317
chr17	39823424	39823433	TEL2	+	21698
chr17	40472202	40472211	TEL2	+	32642
chr17	42188491	42188509	REST	-	12513
chr17	42452292	42452307	BCL6B	-	11065
chr17	43419343	43419352	TEL2	-	24934
chr17	43462946	43462962	ESRRA	-	40057
chr17	43472656	43472672	ESRRA	-	30347
chr17	43482814	43482830	ESRRA	-	20189
chr17	43482899	43482915	ESRRA	-	20104
chr17	45013177	45013190	ATF3	+	12698
chr17	45041845	45041865	REST	-	14758
chr17	45041846	45041864	REST	-	14758
chr17	45144888	45144897	TEL2	-	88279
chr17	45317636	45317645	TEL2	+	13567
chr17	45366082	45366098	ESRRA	+	34883
chr17	45863257	45863277	REST	-	35879
chr17	45863258	45863276	REST	-	35879
chr17	46318598	46318614	ESRRA	+	133660
chr17	46338775	46338797	RFX3_1	+	153840
chr17	46755962	46755978	ESRRA	-	43911
chr17	47392996	47393012	ESRRA	-	46830
chr17	48929621	48929637	ESRRA	-	14085
chr17	55536827	55536843	ESRRA	+	202905
chr17	56197755	56197775	REST	+	34749
chr17	56514436	56514452	ESRRA	-	19514
chr17	56744276	56744289	ATF3	-	25133
chr17	58213043	58213058	BCL6B	+	14251
chr17	58239121	58239143	RFX3_1	+	11831
chr17	61689769	61689785	ESRRA	+	10023
chr17	62038878	62038893	BCL6B	-	11392
chr17	62039196	62039211	BCL6B	-	11074
chr17	63169668	63169684	ESRRA	+	36221
chr17	63533960	63533973	ATF3	-	23773
chr17	64563500	64563516	ESRRA	+	264583
chr17	70723883	70723899	ESRRA	-	364961
chr17	71706474	71706490	ESRRA	-	66256
chr17	72159775	72159791	ESRRA	+	40011
chr17	72450336	72450354	REST	+	12176
chr17	72667496	72667516	REST	-	41601
chr17	72667497	72667515	REST	-	41601
chr17	73236561	73236577	ESRRA	-	21137
chr17	73500630	73500646	ESRRA	-	10988
chr17	73585376	73585392	ESRRA	+	44129
chr17	73823784	73823802	REST	-	17004
chr17	73826309	73826325	ESRRA	-	14480
chr17	75084710	75084719	TEL2	+	96580
chr17	75084927	75084945	REST	+	96358
chr17	75137003	75137025	RFX3_1	+	44280
chr17	75277443	75277458	BCL6B	+	38146
chr17	75370570	75370585	BCL6B	+	54981
chr17	75370922	75370937	BCL6B	+	55333
chr17	75382539	75382555	ESRRA	+	66951
chr17	75859946	75859955	TEL2	+	140367
chr17	76259482	76259491	TEL2	+	32096
chr17	76259484	76259506	RFX3_1	+	32105
chr17	76312042	76312051	TEL2	-	44111
chr17	76338137	76338150	ATF3	-	18014
chr17	76418279	76418295	ESRRA	+	43553
chr17	76879333	76879342	TEL2	-	19961
chr17	77188757	77188777	REST	+	117749
chr17	77188758	77188776	REST	+	117749
chr17	77290737	77290757	REST	-	187815
chr17	77290738	77290756	REST	-	187815
chr17	77890025	77890041	ESRRA	-	76821
chr17	77965497	77965512	BCL6B	-	44152
chr17	77982369	77982389	REST	-	27277
chr17	78415067	78415087	REST	+	26111
chr17	78415068	78415086	REST	+	26111
chr17	78663038	78663060	RFX3_1	+	144425
chr17	78997630	78997646	ESRRA	+	11308
chr17	79064818	79064833	BCL6B	-	40922
chr17	79075594	79075610	ESRRA	-	30145
chr17	79093500	79093513	ATF3	-	12241
chr17	79093558	79093571	ATF3	-	12183
chr17	79093699	79093712	ATF3	-	12042
chr17	79093717	79093732	BCL6B	-	12023
chr17	79116574	79116589	BCL6B	-	10834
chr17	79116776	79116794	REST	-	11038
chr17	79428161	79428179	REST	-	51721
chr17	80074404	80074420	ESRRA	-	18307
chr17	80111860	80111875	BCL6B	-	55762
chr17	80250902	80250924	RFX3_1	-	19320
chr17	80843889	80843902	ATF3	-	45965
chr18	1092442	1092462	REST	+	187509
chr18	1092443	1092461	REST	+	187509
chr18	2894444	2894460	ESRRA	+	47425
chr18	2994908	2994923	BCL6B	-	17029
chr18	5237818	5237827	TEL2	-	40568
chr18	8705435	8705448	ATF3	+	11927
chr18	9792772	9792788	ESRRA	+	84553
chr18	9849646	9849668	RFX3_1	+	36065
chr18	10787430	10787452	RFX3_1	+	261569
chr18	11995492	11995508	ESRRA	+	14074
chr18	12296170	12296186	ESRRA	+	12078
chr18	20137221	20137243	RFX3_1	-	139355
chr18	20139109	20139122	ATF3	-	141238
chr18	23412095	23412117	RFX3_1	-	258504
chr18	23412159	23412175	ESRRA	-	258443
chr18	23476338	23476354	ESRRA	-	194264
chr18	32559195	32559217	RFX3_1	+	62117
chr18	32606485	32606507	RFX3_1	+	14827
chr18	34850167	34850187	REST	-	295822
chr18	34850168	34850186	REST	-	295822
chr18	34850201	34850221	REST	-	295788
chr18	34850202	34850220	REST	-	295788
chr18	34974116	34974138	RFX3_1	-	171872
chr18	35063721	35063741	REST	-	82268
chr18	35063722	35063740	REST	-	82268
chr18	42305733	42305742	TEL2	+	44875
chr18	44077283	44077303	REST	-	61976
chr18	44082578	44082598	REST	-	56681
chr18	44122632	44122652	REST	-	16627
chr18	45275640	45275656	ESRRA	-	181321
chr18	45688125	45688140	BCL6B	-	24453
chr18	46502243	46502258	BCL6B	-	26548
chr18	47425021	47425041	REST	-	84781
chr18	47425022	47425040	REST	-	84781
chr18	55114510	55114530	REST	+	11604
chr18	55114511	55114529	REST	+	11604
chr18	76473276	76473296	REST	+	266988
chr18	77267225	77267234	TEL2	+	106904
chr19	604550	604565	BCL6B	+	14665
chr19	873338	873353	BCL6B	+	13681
chr19	1053847	1053863	ESRRA	+	13309
chr19	1082546	1082562	ESRRA	-	12836
chr19	1307497	1307506	TEL2	+	21349
chr19	1725599	1725614	BCL6B	+	28055
chr19	1767453	1767462	TEL2	+	13796
chr19	2085420	2085436	ESRRA	-	10840
chr19	2123907	2123927	REST	+	27050
chr19	2123908	2123926	REST	+	27050
chr19	3006281	3006296	BCL6B	-	23323
chr19	3244190	3244210	REST	+	19499
chr19	3244191	3244209	REST	+	19499
chr19	3249630	3249645	BCL6B	+	24936
chr19	3271065	3271087	RFX3_1	+	46375
chr19	3271135	3271153	REST	+	46443
chr19	3276100	3276115	BCL6B	+	51406
chr19	3285332	3285347	BCL6B	+	60638
chr19	3285343	3285352	TEL2	+	60646
chr19	3285382	3285397	BCL6B	+	60688
chr19	3285444	3285459	BCL6B	+	60750
chr19	3285543	3285559	ESRRA	+	60850
chr19	3423582	3423598	ESRRA	-	56949
chr19	3434998	3435007	TEL2	-	45537
chr19	3665944	3665960	ESRRA	-	34524
chr19	3801530	3801552	RFX3_1	-	15127
chr19	4769585	4769603	REST	+	22133
chr19	4769743	4769763	REST	+	21974
chr19	4769744	4769762	REST	+	21974
chr19	4851726	4851742	ESRRA	-	16045
chr19	5154394	5154410	ESRRA	+	185279
chr19	5246391	5246413	RFX3_1	-	94411
chr19	5293396	5293405	TEL2	-	47413
chr19	5404233	5404253	REST	+	51182
chr19	5404234	5404252	REST	+	51182
chr19	6088100	6088116	ESRRA	-	22555
chr19	6199674	6199689	BCL6B	+	63972
chr19	6412566	6412582	ESRRA	-	12247
chr19	6564613	6564633	REST	-	26539
chr19	6564614	6564632	REST	-	26539
chr19	7627880	7627900	REST	+	27302
chr19	7627881	7627899	REST	+	27302
chr19	7676543	7676559	ESRRA	+	15764
chr19	8322062	8322077	BCL6B	+	47853
chr19	8326010	8326025	BCL6B	-	47222
chr19	8617867	8617876	TEL2	-	24459
chr19	9517641	9517657	ESRRA	-	28604
chr19	10024562	10024575	ATF3	-	22501
chr19	10172758	10172778	REST	+	24037
chr19	10172759	10172777	REST	+	24037
chr19	10172801	10172819	REST	+	23995
chr19	10185011	10185027	ESRRA	+	11786
chr19	10527442	10527455	ATF3	-	13178
chr19	10589710	10589725	BCL6B	-	23763
chr19	10870513	10870522	TEL2	+	41789
chr19	11750360	11750376	ESRRA	+	42134
chr19	11805970	11805986	ESRRA	-	43781
chr19	12758502	12758517	BCL6B	-	19081
chr19	12977811	12977826	BCL6B	-	14516
chr19	13162547	13162563	ESRRA	+	27771
chr19	13162569	13162585	ESRRA	+	27793
chr19	13552874	13552894	REST	-	64389
chr19	13552875	13552893	REST	-	64389
chr19	13574313	13574333	REST	-	42950
chr19	13574314	13574332	REST	-	42950
chr19	13949986	13949995	TEL2	+	38072
chr19	13957439	13957461	RFX3_1	+	30612
chr19	13958143	13958156	ATF3	+	29913
chr19	13958153	13958175	RFX3_1	+	29898
chr19	13958610	13958619	TEL2	+	29448
chr19	14516923	14516941	REST	-	13262
chr19	14561274	14561289	BCL6B	+	10196
chr19	14561467	14561482	BCL6B	+	10389
chr19	15443346	15443359	ATF3	-	47259
chr19	15543607	15543622	BCL6B	-	13782
chr19	15828791	15828811	REST	+	10032
chr19	15828792	15828810	REST	+	10032
chr19	16073330	16073350	REST	+	13523
chr19	16073331	16073349	REST	+	13523
chr19	16358486	16358501	BCL6B	+	49829
chr19	16482477	16482486	TEL2	+	46831
chr19	17650155	17650173	REST	+	16055
chr19	17650958	17650973	BCL6B	+	15545
chr19	17717295	17717310	BCL6B	+	50792
chr19	17727905	17727918	ATF3	+	61401
chr19	17727995	17728011	ESRRA	+	61493
chr19	17728005	17728018	ATF3	+	61501
chr19	17728323	17728336	ATF3	+	61819
chr19	17728409	17728422	ATF3	+	61905
chr19	17850411	17850424	ATF3	+	11868
chr19	18000601	18000621	REST	+	17830
chr19	18000602	18000620	REST	+	17830
chr19	18228482	18228498	ESRRA	+	19888
chr19	18350353	18350373	REST	-	15061
chr19	18402807	18402823	ESRRA	-	10384
chr19	18475901	18475910	TEL2	+	21062
chr19	18485324	18485333	TEL2	+	11639
chr19	18589861	18589870	TEL2	-	41747
chr19	18589908	18589917	TEL2	-	41794
chr19	18768790	18768812	RFX3_1	+	20964
chr19	18990913	18990928	BCL6B	-	16032
chr19	19231384	19231393	TEL2	-	17921
chr19	19335721	19335730	TEL2	+	12944
chr19	19665301	19665317	ESRRA	+	16236
chr19	21665805	21665818	ATF3	+	22625
chr19	24184140	24184160	REST	+	85825
chr19	24184141	24184159	REST	+	85825
chr19	29820574	29820594	REST	-	116449
chr19	29820575	29820593	REST	-	116449
chr19	30335797	30335812	BCL6B	+	32904
chr19	31173948	31173964	ESRRA	+	310629
chr19	34175290	34175310	REST	+	62440
chr19	34175291	34175309	REST	+	62440
chr19	34231893	34231913	REST	+	55847
chr19	34231894	34231912	REST	+	55847
chr19	34258883	34258899	ESRRA	+	28859
chr19	34258953	34258973	REST	+	28787
chr19	34258954	34258972	REST	+	28787
chr19	35809760	35809776	ESRRA	+	10303
chr19	35871537	35871559	RFX3_1	+	22061
chr19	36076933	36076942	TEL2	-	22378
chr19	36319755	36319775	REST	-	15565
chr19	36319756	36319774	REST	-	15565
chr19	36370876	36370896	REST	+	11486
chr19	36370877	36370895	REST	+	11486
chr19	36466710	36466730	REST	+	19369
chr19	36466711	36466729	REST	+	19369
chr19	38613628	38613646	REST	-	106679
chr19	38629981	38629990	TEL2	-	90331
chr19	38646252	38646265	ATF3	-	74058
chr19	38707922	38707944	RFX3_1	-	12383
chr19	38943842	38943857	BCL6B	+	19510
chr19	38944014	38944030	ESRRA	+	19683
chr19	38945876	38945896	REST	+	21547
chr19	38945877	38945895	REST	+	21547
chr19	39086662	39086678	ESRRA	-	21972
chr19	39087470	39087485	BCL6B	-	21165
chr19	40626973	40626993	REST	-	30139
chr19	40626974	40626992	REST	-	30139
chr19	41047300	41047309	TEL2	+	10910
chr19	41414292	41414307	BCL6B	-	25643
chr19	42095051	42095071	REST	+	12531
chr19	42432046	42432062	ESRRA	-	31473
chr19	42444407	42444422	BCL6B	-	19113
chr19	42444555	42444570	BCL6B	-	18965
chr19	42539000	42539015	BCL6B	-	30949
chr19	42647697	42647717	REST	-	11083
chr19	42772601	42772614	ATF3	-	13299
chr19	45017142	45017160	REST	-	12578
chr19	45057200	45057209	TEL2	-	23657
chr19	45086330	45086352	RFX3_1	+	30598
chr19	45430478	45430500	RFX3_1	+	12569
chr19	45492752	45492768	ESRRA	+	11946
chr19	45959189	45959202	ATF3	+	12057
chr19	46119427	46119442	BCL6B	-	13969
chr19	46119485	46119500	BCL6B	-	14027
chr19	46455988	46456008	REST	-	20658
chr19	46455989	46456007	REST	-	20658
chr19	46721608	46721628	REST	+	11390
chr19	46721609	46721627	REST	+	11390
chr19	46930064	46930086	RFX3_1	-	13157
chr19	46932183	46932196	ATF3	-	15271
chr19	46932220	46932242	RFX3_1	-	15313
chr19	47181602	47181617	BCL6B	-	17215
chr19	47200756	47200771	BCL6B	-	16813
chr19	47232132	47232150	REST	-	14565
chr19	47746561	47746576	BCL6B	-	10546
chr19	47947741	47947761	REST	-	24967
chr19	47947742	47947760	REST	-	24967
chr19	48048286	48048302	ESRRA	-	29780
chr19	48269404	48269420	ESRRA	+	12429
chr19	48918760	48918775	BCL6B	+	20636
chr19	48993303	48993319	ESRRA	+	20847
chr19	49005436	49005452	ESRRA	-	11001
chr19	49078118	49078131	ATF3	+	22696
chr19	49079215	49079224	TEL2	+	23791
chr19	49164118	49164134	ESRRA	-	12137
chr19	49164508	49164521	ATF3	-	11749
chr19	49357538	49357554	ESRRA	-	14337
chr19	49639475	49639490	BCL6B	+	16820
chr19	49713441	49713457	ESRRA	+	52434
chr19	49713829	49713844	BCL6B	+	52821
chr19	50213978	50213994	ESRRA	+	19622
chr19	50490487	50490507	REST	-	26069
chr19	50490488	50490506	REST	-	26069
chr19	50490537	50490557	REST	-	26119
chr19	50490538	50490556	REST	-	26119
chr19	50490595	50490613	REST	-	26176
chr19	50554395	50554417	RFX3_1	+	25195
chr19	50770335	50770350	BCL6B	-	62291
chr19	51182816	51182829	ATF3	+	30121
chr19	51198553	51198571	REST	-	21632
chr19	51198576	51198596	REST	-	21608
chr19	51198577	51198595	REST	-	21608
chr19	51670533	51670549	ESRRA	+	24984
chr19	52056618	52056638	REST	+	17902
chr19	52056619	52056637	REST	+	17902
chr19	52111407	52111427	REST	-	22309
chr19	52111408	52111426	REST	-	22309
chr19	52160329	52160345	ESRRA	-	10206
chr19	52192481	52192501	REST	-	34729
chr19	53168055	53168071	ESRRA	-	26420
chr19	54483706	54483721	BCL6B	+	11828
chr19	54523500	54523515	BCL6B	+	27966
chr19	55028871	55028891	REST	+	14869
chr19	55028872	55028890	REST	+	14869
chr19	55195900	55195920	REST	+	21787
chr19	55195901	55195919	REST	+	21787
chr19	55517442	55517451	TEL2	-	32185
chr19	55517462	55517471	TEL2	-	32165
chr19	55517482	55517491	TEL2	-	32145
chr19	55517502	55517511	TEL2	-	32125
chr19	55517519	55517528	TEL2	-	32108
chr19	55517539	55517548	TEL2	-	32088
chr19	55603464	55603479	BCL6B	+	11712
chr19	56028548	56028561	ATF3	-	19880
chr19	56527318	56527338	REST	+	16237
chr19	56527319	56527337	REST	+	16237
chr19	56673818	56673827	TEL2	+	13566
chr19	56826005	56826018	ATF3	-	78877
chr19	56826230	56826239	TEL2	-	78654
chr19	58609777	58609799	RFX3_1	-	20004
chr2	8666325	8666334	TEL2	+	155783
chr2	8674900	8674916	ESRRA	+	147204
chr2	10419134	10419150	ESRRA	+	51146
chr2	10438169	10438178	TEL2	+	32115
chr2	10442631	10442640	TEL2	+	27653
chr2	10611604	10611619	BCL6B	-	23159
chr2	10972620	10972629	TEL2	-	19665
chr2	16727593	16727613	REST	-	119530
chr2	16727594	16727612	REST	-	119530
chr2	19548205	19548218	ATF3	-	10160
chr2	19548235	19548248	ATF3	-	10130
chr2	21125215	21125235	REST	-	102399
chr2	21125216	21125234	REST	-	102399
chr2	23897342	23897362	REST	-	252583
chr2	23897343	23897361	REST	-	252583
chr2	24027269	24027285	ESRRA	-	122658
chr2	24605364	24605386	RFX3_1	-	21979
chr2	26364151	26364167	ESRRA	+	31800
chr2	28578563	28578576	ATF3	+	37209
chr2	42064296	42064316	REST	-	116636
chr2	42064297	42064315	REST	-	116636
chr2	43056259	43056275	ESRRA	-	36517
chr2	43358242	43358255	ATF3	-	95496
chr2	44243608	44243628	REST	-	20475
chr2	44243609	44243627	REST	-	20475
chr2	44314534	44314547	ATF3	+	81459
chr2	47210710	47210726	ESRRA	+	42406
chr2	47739942	47739951	TEL2	-	57523
chr2	47995290	47995310	REST	+	14920
chr2	47995291	47995309	REST	+	14920
chr2	48133721	48133736	BCL6B	-	17871
chr2	54785449	54785462	ATF3	+	102002
chr2	59061725	59061745	REST	-	593221
chr2	61034300	61034309	TEL2	+	50940
chr2	61847823	61847836	ATF3	-	82412
chr2	61991307	61991329	RFX3_1	-	89959
chr2	62523407	62523423	ESRRA	+	100154
chr2	65059035	65059051	ESRRA	+	157451
chr2	65086616	65086632	ESRRA	+	129870
chr2	65659695	65659708	ATF3	-	65771
chr2	68348545	68348561	ESRRA	-	36138
chr2	69066546	69066555	TEL2	-	32098
chr2	70173871	70173880	TEL2	-	15521
chr2	70351244	70351260	ESRRA	+	36668
chr2	70369834	70369847	ATF3	-	48310
chr2	71175732	71175750	REST	+	12744
chr2	72025596	72025612	ESRRA	+	344852
chr2	72110151	72110167	ESRRA	-	264803
chr2	73162300	73162309	TEL2	+	17701
chr2	74211656	74211665	TEL2	+	57708
chr2	74223061	74223083	RFX3_1	+	50377
chr2	74459577	74459593	ESRRA	+	33896
chr2	75147169	75147182	ATF3	+	38599
chr2	81708842	81708851	TEL2	-	1177360
chr2	97361595	97361611	ESRRA	-	44209
chr2	98357177	98357193	ESRRA	+	27155
chr2	101206244	101206253	TEL2	+	26831
chr2	101396076	101396092	ESRRA	+	40528
chr2	101410582	101410591	TEL2	+	26026
chr2	102667463	102667472	TEL2	+	59162
chr2	103251377	103251386	TEL2	+	15216
chr2	106810654	106810667	ATF3	-	55324
chr2	108756170	108756190	REST	+	107470
chr2	109150717	109150732	BCL6B	+	54197
chr2	109622479	109622488	TEL2	-	16656
chr2	112456625	112456634	TEL2	-	185111
chr2	113441558	113441567	TEL2	+	38129
chr2	113450330	113450346	ESRRA	+	46905
chr2	113977748	113977757	TEL2	+	46193
chr2	119864055	119864075	REST	-	52405
chr2	119864056	119864074	REST	-	52405
chr2	121670437	121670453	ESRRA	+	115579
chr2	127534327	127534345	REST	+	120826
chr2	127807996	127808014	REST	-	56897
chr2	131631432	131631441	TEL2	+	42787
chr2	133246869	133246889	REST	+	72733
chr2	133246870	133246888	REST	+	72733
chr2	137285326	137285346	REST	-	409612
chr2	152656486	152656502	ESRRA	-	28514
chr2	158485401	158485416	BCL6B	-	31337
chr2	161851066	161851075	TEL2	+	165868
chr2	170385013	170385035	RFX3_1	+	18813
chr2	172272742	172272760	REST	+	18009
chr2	178032860	178032876	ESRRA	+	44553
chr2	179278647	179278660	ATF3	-	37304
chr2	183772230	183772246	ESRRA	-	40741
chr2	201766366	201766388	RFX3_1	+	12270
chr2	202098031	202098040	TEL2	+	27187
chr2	216483862	216483878	ESRRA	-	183080
chr2	218858677	218858690	ATF3	-	49888
chr2	219773834	219773843	TEL2	+	28584
chr2	219773839	219773854	BCL6B	+	28592
chr2	232347677	232347693	ESRRA	-	18481
chr2	232379175	232379190	BCL6B	-	15999
chr2	232469541	232469554	ATF3	+	11973
chr2	236849185	236849198	ATF3	-	227460
chr2	239069091	239069100	TEL2	+	21733
chr2	239957067	239957083	ESRRA	+	200403
chr2	240179429	240179442	ATF3	-	143207
chr20	859572	859592	REST	-	37377
chr20	859573	859591	REST	-	37377
chr20	1152305	1152325	REST	-	12801
chr20	1152306	1152324	REST	-	12801
chr20	1986646	1986666	REST	-	13205
chr20	1986647	1986665	REST	-	13205
chr20	1987446	1987461	BCL6B	-	14002
chr20	4544346	4544366	REST	+	122800
chr20	23113792	23113808	ESRRA	-	46824
chr20	26190453	26190468	BCL6B	-	512992
chr20	30145303	30145319	ESRRA	+	43071
chr20	30160747	30160762	BCL6B	+	32331
chr20	30922264	30922286	RFX3_1	+	23871
chr20	31124347	31124362	BCL6B	-	48520
chr20	31126141	31126150	TEL2	-	46729
chr20	31158400	31158409	TEL2	-	14470
chr20	33146346	33146359	ATF3	+	11665
chr20	33146423	33146436	ATF3	+	11742
chr20	33146508	33146521	ATF3	+	11827
chr20	33567646	33567661	BCL6B	+	23950
chr20	34652731	34652746	BCL6B	+	27893
chr20	34973103	34973123	REST	+	117028
chr20	34973104	34973122	REST	+	117028
chr20	35012600	35012620	REST	+	77531
chr20	35012601	35012619	REST	+	77531
chr20	35964294	35964310	ESRRA	+	10254
chr20	36013271	36013284	ATF3	+	38721
chr20	36244357	36244379	RFX3_1	+	78065
chr20	36255543	36255563	REST	+	66880
chr20	36255571	36255591	REST	+	66852
chr20	36255572	36255590	REST	+	66852
chr20	36280446	36280462	ESRRA	+	41979
chr20	37076940	37076949	TEL2	+	24541
chr20	37081806	37081821	BCL6B	+	19672
chr20	37295199	37295221	RFX3_1	+	57894
chr20	37309347	37309367	REST	+	43747
chr20	37314676	37314696	REST	+	38418
chr20	37314677	37314695	REST	+	38418
chr20	37522766	37522781	BCL6B	+	32181
chr20	37678975	37678991	ESRRA	+	88003
chr20	42319814	42319827	ATF3	+	24112
chr20	43036128	43036143	BCL6B	+	51695
chr20	43405822	43405842	REST	+	31345
chr20	43405823	43405841	REST	+	31345
chr20	43408983	43409003	REST	-	29985
chr20	43408984	43409002	REST	-	29985
chr20	44669712	44669732	REST	+	19394
chr20	44669713	44669731	REST	+	19394
chr20	44686040	44686060	REST	-	32529
chr20	44686041	44686059	REST	-	32529
chr20	44761552	44761568	ESRRA	+	14655
chr20	44803259	44803277	REST	+	56363
chr20	44849502	44849524	RFX3_1	-	87623
chr20	44859772	44859792	REST	-	77354
chr20	44859773	44859791	REST	-	77354
chr20	44979319	44979328	TEL2	-	13740
chr20	45278044	45278059	BCL6B	-	35072
chr20	45810101	45810110	TEL2	-	175368
chr20	46305234	46305252	REST	-	109564
chr20	47307610	47307632	RFX3_1	-	136798
chr20	47940455	47940477	RFX3_1	-	45711
chr20	48381888	48381897	TEL2	+	47357
chr20	49598120	49598133	ATF3	+	22776
chr20	49990656	49990674	REST	-	168592
chr20	50234069	50234082	ATF3	-	74818
chr20	56027076	56027092	ESRRA	+	60631
chr20	57426025	57426041	ESRRA	+	40392
chr20	57483026	57483048	RFX3_1	+	16612
chr20	57717430	57717450	REST	+	48634
chr20	57717431	57717449	REST	+	48634
chr20	58173789	58173798	TEL2	+	21230
chr20	58340795	58340815	REST	-	166403
chr20	58340796	58340814	REST	-	166403
chr20	59496279	59496299	REST	+	578187
chr20	60183526	60183546	REST	+	109060
chr20	60183527	60183545	REST	+	109060
chr20	61082609	61082625	ESRRA	-	31592
chr20	61185152	61185172	REST	+	37503
chr20	61185153	61185171	REST	+	37503
chr20	61546474	61546496	RFX3_1	-	22818
chr20	61701380	61701400	REST	-	63004
chr20	61701381	61701399	REST	-	63004
chr20	61703180	61703195	BCL6B	-	64801
chr20	61747959	61747979	REST	-	99568
chr20	61747960	61747978	REST	-	99568
chr20	61810339	61810357	REST	-	37189
chr20	61810465	61810478	ATF3	-	37066
chr20	62010174	62010194	REST	-	17437
chr20	62010175	62010193	REST	-	17437
chr20	62081976	62081992	ESRRA	-	22008
chr20	62092902	62092922	REST	-	11080
chr20	62092903	62092921	REST	-	11080
chr20	62466638	62466656	REST	+	25918
chr20	62668048	62668064	ESRRA	-	12922
chr21	31021830	31021839	TEL2	-	290447
chr21	35348825	35348834	TEL2	-	60672
chr21	35720313	35720326	ATF3	+	16003
chr21	36368663	36368679	ESRRA	-	107685
chr21	36478830	36478852	RFX3_1	-	217855
chr21	38226898	38226914	ESRRA	-	135638
chr21	40105952	40105974	RFX3_1	+	71791
chr21	43678804	43678817	ATF3	+	39544
chr21	43835325	43835338	ATF3	+	11361
chr21	43870215	43870231	ESRRA	-	46177
chr21	43887575	43887593	REST	-	28816
chr21	44086349	44086367	REST	+	12497
chr21	44271088	44271103	BCL6B	-	28597
chr21	44559182	44559198	ESRRA	+	29950
chr21	44898407	44898423	ESRRA	-	51414
chr21	44898446	44898462	ESRRA	-	51453
chr21	45285024	45285033	TEL2	+	60250
chr21	45286266	45286281	BCL6B	+	59005
chr21	45567212	45567230	REST	+	13728
chr21	45746548	45746564	ESRRA	-	12728
chr21	46557198	46557216	REST	+	62715
chr21	46803215	46803231	ESRRA	+	21873
chr21	47063154	47063169	BCL6B	-	100777
chr21	47963946	47963968	RFX3_1	-	61077
chr22	18371847	18371865	REST	-	114596
chr22	18986788	18986804	ESRRA	-	62833
chr22	19023269	19023278	TEL2	-	86693
chr22	19025655	19025671	ESRRA	-	84303
chr22	19055549	19055565	ESRRA	-	54409
chr22	19155817	19155833	ESRRA	-	10192
chr22	19183403	19183412	TEL2	-	17390
chr22	19317012	19317034	RFX3_1	-	37785
chr22	19484938	19484956	REST	+	17532
chr22	19564617	19564632	BCL6B	-	51765
chr22	19587329	19587338	TEL2	-	74474
chr22	19722174	19722190	ESRRA	+	11117
chr22	19726331	19726347	ESRRA	+	15274
chr22	19730121	19730134	ATF3	+	14098
chr22	19733532	19733541	TEL2	+	10689
chr22	19755024	19755039	BCL6B	+	10806
chr22	19755564	19755582	REST	+	11348
chr22	19764111	19764127	ESRRA	+	19894
chr22	19775669	19775678	TEL2	+	31448
chr22	19775729	19775745	ESRRA	+	31512
chr22	19785354	19785370	ESRRA	+	41137
chr22	19785897	19785913	ESRRA	+	41680
chr22	19802068	19802077	TEL2	-	40298
chr22	19860756	19860772	ESRRA	-	18303
chr22	19878411	19878433	RFX3_1	-	35961
chr22	19880689	19880705	ESRRA	-	38236
chr22	19882854	19882863	TEL2	-	40397
chr22	19900387	19900403	ESRRA	+	28867
chr22	19941846	19941862	ESRRA	-	12496
chr22	19950085	19950103	REST	-	20736
chr22	19950506	19950522	ESRRA	-	21156
chr22	19962122	19962144	RFX3_1	-	32775
chr22	19962236	19962258	RFX3_1	-	32889
chr22	19962321	19962343	RFX3_1	-	32974
chr22	19962417	19962433	ESRRA	-	33067
chr22	19966076	19966092	ESRRA	-	36726
chr22	19973695	19973711	ESRRA	-	30605
chr22	19983256	19983272	ESRRA	-	21044
chr22	20157383	20157401	REST	-	19962
chr22	20171232	20171250	REST	-	33811
chr22	20183166	20183182	ESRRA	-	45744
chr22	20191738	20191747	TEL2	-	54312
chr22	20195823	20195839	ESRRA	-	58401
chr22	20207372	20207381	TEL2	-	48439
chr22	20214401	20214417	ESRRA	-	41406
chr22	20232729	20232738	TEL2	-	23082
chr22	20232884	20232906	RFX3_1	-	22920
chr22	20233027	20233043	ESRRA	-	22780
chr22	20234816	20234829	ATF3	-	20993
chr22	20235321	20235337	ESRRA	-	20486
chr22	20271701	20271717	ESRRA	-	15894
chr22	20287216	20287231	BCL6B	-	20404
chr22	20773860	20773876	ESRRA	-	18277
chr22	20778855	20778864	TEL2	-	13286
chr22	20811079	20811095	ESRRA	-	18942
chr22	20884883	20884899	ESRRA	+	23006
chr22	20900493	20900506	ATF3	+	38614
chr22	20911662	20911671	TEL2	+	49781
chr22	20959417	20959426	TEL2	+	97536
chr22	20967662	20967684	RFX3_1	+	105788
chr22	20990126	20990142	ESRRA	+	128249
chr22	21921357	21921373	ESRRA	+	17630
chr22	21960465	21960483	REST	-	23865
chr22	22037886	22037902	ESRRA	+	17622
chr22	22048924	22048940	ESRRA	+	28660
chr22	22049948	22049970	RFX3_1	+	29687
chr22	22053075	22053091	ESRRA	+	32811
chr22	22057801	22057816	BCL6B	-	32262
chr22	22115106	22115119	ATF3	-	25042
chr22	22118460	22118476	ESRRA	-	28398
chr22	22197714	22197730	ESRRA	-	24247
chr22	22240578	22240600	RFX3_1	-	18620
chr22	22272098	22272114	ESRRA	-	35143
chr22	22274329	22274347	REST	-	32911
chr22	22277170	22277186	ESRRA	-	30071
chr22	22294135	22294151	ESRRA	-	13106
chr22	22377174	22377190	ESRRA	-	40036
chr22	22380332	22380350	REST	-	43195
chr22	22415490	22415506	ESRRA	-	78352
chr22	22422741	22422763	RFX3_1	-	85606
chr22	22454970	22454983	ATF3	-	117830
chr22	22511980	22511996	ESRRA	+	87211
chr22	22558002	22558024	RFX3_1	+	41186
chr22	22568960	22568976	ESRRA	+	30231
chr22	22713197	22713213	ESRRA	+	114006
chr22	22751250	22751266	ESRRA	-	112246
chr22	22936682	22936698	ESRRA	-	34995
chr22	22960374	22960387	ATF3	+	28401
chr22	23022347	23022363	ESRRA	+	33574
chr22	23023384	23023393	TEL2	+	34607
chr22	23032326	23032344	REST	+	43554
chr22	23035477	23035492	BCL6B	+	46703
chr22	23052338	23052356	REST	+	63566
chr22	23054136	23054158	RFX3_1	+	65366
chr22	23153132	23153148	ESRRA	+	76819
chr22	23250396	23250409	ATF3	+	20443
chr22	23264011	23264024	ATF3	+	34058
chr22	23266317	23266333	ESRRA	+	36366
chr22	23271723	23271739	ESRRA	+	41772
chr22	23284348	23284366	REST	+	54398
chr22	23284410	23284426	ESRRA	+	54459
chr22	23375921	23375943	RFX3_1	+	36736
chr22	23401274	23401290	ESRRA	+	11386
chr22	23441360	23441382	RFX3_1	+	28703
chr22	23448089	23448105	ESRRA	+	35429
chr22	23454815	23454824	TEL2	-	29421
chr22	23455499	23455517	REST	-	28732
chr22	23460657	23460672	BCL6B	-	23576
chr22	23461566	23461584	REST	-	22665
chr22	23461937	23461946	TEL2	-	22299
chr22	23470326	23470335	TEL2	-	13910
chr22	23499078	23499091	ATF3	+	11572
chr22	23507011	23507020	TEL2	+	15536
chr22	23508962	23508978	ESRRA	+	13581
chr22	23536044	23536060	ESRRA	+	13501
chr22	23555358	23555374	ESRRA	+	32815
chr22	23557491	23557507	ESRRA	+	34948
chr22	23574401	23574419	REST	+	51859
chr22	23579228	23579250	RFX3_1	+	56688
chr22	23584863	23584881	REST	+	62321
chr22	23587537	23587553	ESRRA	+	64994
chr22	23589694	23589710	ESRRA	+	67151
chr22	23590785	23590807	RFX3_1	+	68245
chr22	23593947	23593960	ATF3	+	71402
chr22	23602502	23602515	ATF3	+	79957
chr22	23602547	23602565	REST	+	80005
chr22	23606926	23606935	TEL2	+	84379
chr22	23618691	23618707	ESRRA	+	96148
chr22	23621222	23621231	TEL2	+	98675
chr22	23626131	23626147	ESRRA	+	103588
chr22	23626311	23626327	ESRRA	+	103768
chr22	23744573	23744588	BCL6B	-	177914
chr22	23950918	23950938	REST	-	23579
chr22	24059624	24059639	BCL6B	+	26584
chr22	25272046	25272066	REST	-	63257
chr22	25272047	25272065	REST	-	63257
chr22	25348495	25348511	ESRRA	-	13190
chr22	27041241	27041250	TEL2	+	23318
chr22	29445945	29445961	ESRRA	-	11953
chr22	30612762	30612780	REST	-	30068
chr22	30855481	30855501	REST	-	12542
chr22	30855482	30855500	REST	-	12542
chr22	31198912	31198932	REST	+	108130
chr22	31198913	31198931	REST	+	108130
chr22	32503114	32503134	REST	-	52118
chr22	35979243	35979256	ATF3	-	34134
chr22	36730605	36730614	TEL2	-	53453
chr22	37137651	37137667	ESRRA	-	34517
chr22	37626302	37626317	BCL6B	-	13995
chr22	37712964	37712982	REST	+	34479
chr22	37859123	37859143	REST	-	23291
chr22	37859124	37859142	REST	-	23291
chr22	37905189	37905198	TEL2	-	10016
chr22	38093148	38093164	ESRRA	+	10813
chr22	38430388	38430397	TEL2	+	22869
chr22	39220688	39220708	REST	-	19318
chr22	39220689	39220707	REST	-	19318
chr22	40440877	40440893	ESRRA	+	49933
chr22	42665701	42665710	TEL2	-	54261
chr22	42690569	42690589	REST	-	79135
chr22	42690570	42690588	REST	-	79135
chr22	42896411	42896426	BCL6B	-	19410
chr22	43637294	43637310	ESRRA	-	54166
chr22	43845297	43845317	REST	+	37288
chr22	43845298	43845316	REST	+	37288
chr22	45371605	45371625	REST	-	34193
chr22	45371606	45371624	REST	-	34193
chr22	46512565	46512581	ESRRA	+	33925
chr22	46527246	46527262	ESRRA	+	19244
chr22	47000481	47000490	TEL2	+	22172
chr22	47077053	47077069	ESRRA	+	54404
chr22	48563245	48563265	REST	+	322032
chr22	49604791	49604811	REST	-	613650
chr22	49604792	49604810	REST	-	613650
chr22	50106007	50106027	REST	-	112434
chr22	50106008	50106026	REST	-	112434
chr22	50129150	50129170	REST	-	89291
chr22	50129151	50129169	REST	-	89291
chr3	4781662	4781671	TEL2	+	239430
chr3	9904486	9904502	ESRRA	-	17443
chr3	10636751	10636771	REST	-	89494
chr3	10636752	10636770	REST	-	89494
chr3	10795846	10795866	REST	+	62060
chr3	10795847	10795865	REST	+	62060
chr3	10909236	10909256	REST	+	51330
chr3	10909237	10909255	REST	+	51330
chr3	11006454	11006474	REST	+	27955
chr3	11006455	11006473	REST	+	27955
chr3	12761683	12761705	RFX3_1	-	39113
chr3	13009396	13009411	BCL6B	-	105213
chr3	13041172	13041181	TEL2	-	73440
chr3	13183631	13183651	REST	-	69025
chr3	13183632	13183650	REST	-	69025
chr3	14186147	14186169	RFX3_1	+	19719
chr3	14481438	14481451	ATF3	+	37339
chr3	14623043	14623059	ESRRA	-	39464
chr3	14639933	14639953	REST	+	53309
chr3	14639934	14639952	REST	+	53309
chr3	14877681	14877697	ESRRA	+	17221
chr3	14877723	14877736	ATF3	+	17261
chr3	14877848	14877864	ESRRA	+	17388
chr3	20394518	20394540	RFX3_1	-	166806
chr3	33116033	33116049	ESRRA	-	22251
chr3	33427056	33427065	TEL2	-	54836
chr3	33942767	33942776	TEL2	+	102709
chr3	38847437	38847457	REST	-	11947
chr3	38847438	38847456	REST	-	11947
chr3	38847485	38847505	REST	-	11995
chr3	39219355	39219368	ATF3	-	14723
chr3	40665294	40665316	RFX3_1	+	98930
chr3	41068253	41068266	ATF3	+	172682
chr3	41741765	41741787	RFX3_1	-	261883
chr3	42055097	42055110	ATF3	-	51444
chr3	42190676	42190689	ATF3	+	57937
chr3	42201607	42201622	BCL6B	+	68869
chr3	42221079	42221101	RFX3_1	-	84348
chr3	42543996	42544011	BCL6B	+	13213
chr3	44360573	44360589	ESRRA	+	19029
chr3	44551677	44551686	TEL2	-	32520
chr3	44574507	44574527	REST	+	22195
chr3	44574508	44574526	REST	+	22195
chr3	45311580	45311595	BCL6B	-	43774
chr3	46798401	46798419	REST	-	12166
chr3	47866316	47866334	REST	+	21927
chr3	50442867	50442887	REST	-	45939
chr3	50442868	50442886	REST	-	45939
chr3	50563640	50563660	REST	-	22759
chr3	50563641	50563659	REST	-	22759
chr3	52162342	52162358	ESRRA	-	26355
chr3	52419337	52419353	ESRRA	-	24663
chr3	52885584	52885600	ESRRA	-	16358
chr3	54222370	54222390	REST	+	65688
chr3	54222371	54222389	REST	+	65688
chr3	58573932	58573952	REST	-	10452
chr3	65025717	65025726	TEL2	-	352357
chr3	67164402	67164422	REST	+	115686
chr3	67164403	67164421	REST	+	115686
chr3	71591986	71591995	TEL2	-	182535
chr3	72987708	72987730	RFX3_1	+	50335
chr3	113557530	113557546	ESRRA	+	58779
chr3	114866107	114866122	BCL6B	-	75854
chr3	115502946	115502959	ATF3	+	160802
chr3	120136344	120136366	RFX3_1	-	33562
chr3	122640816	122640834	REST	-	105833
chr3	123005330	123005348	REST	+	84566
chr3	123936560	123936580	REST	-	226372
chr3	127177699	127177719	REST	-	131892
chr3	127177700	127177718	REST	-	131892
chr3	129062987	129063003	ESRRA	-	27876
chr3	134825558	134825578	REST	+	311470
chr3	138634392	138634407	BCL6B	-	31582
chr3	139516768	139516788	REST	-	119894
chr3	139516769	139516787	REST	-	119894
chr3	141087117	141087126	TEL2	+	44067
chr3	141087293	141087306	ATF3	+	44245
chr3	142695676	142695689	ATF3	-	13505
chr3	143282779	143282795	ESRRA	-	284585
chr3	150102892	150102914	RFX3_1	+	23884
chr3	150505738	150505754	ESRRA	-	24484
chr3	151161570	151161590	REST	-	14916
chr3	156828748	156828764	ESRRA	-	49725
chr3	170496846	170496862	ESRRA	-	91190
chr3	182727714	182727727	ATF3	-	29395
chr3	182803602	182803618	ESRRA	-	13754
chr3	184002639	184002661	RFX3_1	+	14371
chr3	185191300	185191316	ESRRA	-	25536
chr3	185255366	185255375	TEL2	-	14998
chr3	186025586	186025606	REST	-	54426
chr3	186648017	186648033	ESRRA	+	87563
chr3	193788603	193788616	ATF3	+	65321
chr3	193807756	193807772	ESRRA	+	46166
chr3	193973298	193973307	TEL2	-	98754
chr3	194207809	194207824	BCL6B	-	18849
chr3	194293177	194293190	ATF3	-	60966
chr3	195577884	195577900	ESRRA	-	39049
chr3	195980641	195980657	ESRRA	-	33934
chr3	196734403	196734419	ESRRA	-	22274
chr4	775917	775932	BCL6B	-	44020
chr4	1035358	1035374	ESRRA	+	29115
chr4	1404375	1404395	REST	+	19046
chr4	1404376	1404394	REST	+	19046
chr4	1404435	1404455	REST	+	19106
chr4	1404436	1404454	REST	+	19106
chr4	1568191	1568206	BCL6B	-	117789
chr4	1569658	1569674	ESRRA	-	116321
chr4	1583030	1583045	BCL6B	-	102950
chr4	1748184	1748199	BCL6B	+	24975
chr4	1748234	1748249	BCL6B	+	25025
chr4	1872770	1872783	ATF3	-	14803
chr4	2377436	2377451	BCL6B	-	10840
chr4	2435100	2435118	REST	+	14409
chr4	2538066	2538079	ATF3	+	67278
chr4	2592979	2592994	BCL6B	+	34172
chr4	2819019	2819041	RFX3_1	+	24281
chr4	2820479	2820495	ESRRA	+	25096
chr4	3294439	3294457	REST	+	21425
chr4	3294631	3294646	BCL6B	+	21235
chr4	3294691	3294706	BCL6B	+	21175
chr4	3579373	3579389	ESRRA	-	45158
chr4	4323258	4323271	ATF3	+	31341
chr4	5877445	5877465	REST	-	12859
chr4	6000228	6000244	ESRRA	-	109922
chr4	6227288	6227308	REST	-	24981
chr4	6227289	6227307	REST	-	24981
chr4	6329063	6329072	TEL2	-	54529
chr4	6364831	6364851	REST	-	18755
chr4	6364832	6364850	REST	-	18755
chr4	6422879	6422888	TEL2	-	39287
chr4	6476128	6476144	ESRRA	-	92540
chr4	6548494	6548514	REST	+	28397
chr4	6548495	6548513	REST	+	28397
chr4	6889869	6889885	ESRRA	+	21293
chr4	7583392	7583412	REST	-	146703
chr4	7583393	7583411	REST	-	146703
chr4	8430235	8430248	ATF3	-	12210
chr4	8677276	8677296	REST	+	82900
chr4	8677277	8677295	REST	+	82900
chr4	10182892	10182901	TEL2	-	64324
chr4	10327782	10327795	ATF3	-	131243
chr4	21478569	21478589	REST	-	626289
chr4	26264933	26264948	BCL6B	+	57488
chr4	53579082	53579095	ATF3	-	38718
chr4	71571369	71571387	REST	+	16317
chr4	76499108	76499121	ATF3	+	17857
chr4	78124926	78124948	RFX3_1	+	46581
chr4	81174809	81174818	TEL2	+	12928
chr4	82646376	82646389	ATF3	-	253322
chr4	82939039	82939059	REST	-	356099
chr4	82939040	82939058	REST	-	356099
chr4	88014083	88014105	RFX3_1	-	127579
chr4	89744942	89744955	ATF3	-	125926
chr4	90176084	90176106	RFX3_1	-	53065
chr4	119199808	119199823	BCL6B	-	74106
chr4	122871452	122871468	ESRRA	-	17193
chr4	128322066	128322088	RFX3_1	+	232009
chr4	133266187	133266202	BCL6B	+	804275
chr4	140187989	140188005	ESRRA	-	13494
chr4	152284080	152284095	BCL6B	+	46310
chr4	153892942	153892964	RFX3_1	+	28819
chr4	154170457	154170479	RFX3_1	+	44871
chr4	170581339	170581352	ATF3	+	39674
chr4	183994905	183994921	ESRRA	+	25549
chr4	185736322	185736340	REST	-	10883
chr4	185760177	185760190	ATF3	-	12969
chr4	185905248	185905263	BCL6B	+	34827
chr4	186495143	186495152	TEL2	-	38436
chr5	57290	57310	REST	+	83072
chr5	57291	57309	REST	+	83072
chr5	474137	474155	REST	+	30813
chr5	486475	486484	TEL2	-	38069
chr5	544346	544355	TEL2	-	19802
chr5	1247158	1247178	REST	+	21699
chr5	1247159	1247177	REST	+	21699
chr5	1386026	1386044	REST	-	41034
chr5	1634122	1634131	TEL2	-	110051
chr5	5494859	5494874	BCL6B	+	72081
chr5	6713502	6713517	BCL6B	+	32591
chr5	10507875	10507891	ESRRA	+	56551
chr5	10708869	10708885	ESRRA	-	52509
chr5	13867102	13867122	REST	-	77476
chr5	13867103	13867121	REST	-	77476
chr5	14264907	14264920	ATF3	+	121085
chr5	14628656	14628676	REST	+	36116
chr5	14628657	14628675	REST	+	36116
chr5	28809382	28809391	TEL2	-	1770698
chr5	42423719	42423735	ESRRA	+	142238
chr5	43627394	43627416	RFX3_1	+	24177
chr5	60116681	60116690	TEL2	-	23415
chr5	60704665	60704678	ATF3	+	76572
chr5	64331627	64331640	ATF3	+	266879
chr5	66502975	66502991	ESRRA	-	10367
chr5	67851003	67851021	REST	+	339429
chr5	71359229	71359249	REST	+	43878
chr5	71359230	71359248	REST	+	43878
chr5	71893709	71893731	RFX3_1	-	90472
chr5	81684866	81684875	TEL2	+	83705
chr5	87986945	87986961	ESRRA	-	192329
chr5	89941100	89941109	TEL2	+	86488
chr5	92948384	92948404	REST	+	29352
chr5	92948385	92948403	REST	+	29352
chr5	102629043	102629059	ESRRA	+	34610
chr5	106907894	106907914	REST	-	98691
chr5	106907895	106907913	REST	-	98691
chr5	109079625	109079634	TEL2	+	54474
chr5	125134176	125134196	REST	+	624682
chr5	126022316	126022325	TEL2	+	54907
chr5	130718276	130718285	TEL2	+	118579
chr5	131332601	131332610	TEL2	-	15155
chr5	131439073	131439089	ESRRA	+	29597
chr5	131762587	131762603	ESRRA	+	57195
chr5	131802680	131802702	RFX3_1	-	23773
chr5	132901859	132901879	REST	-	46353
chr5	132901860	132901878	REST	-	46353
chr5	133877586	133877606	REST	+	15799
chr5	133877587	133877605	REST	+	15799
chr5	134469793	134469809	ESRRA	-	99838
chr5	134470276	134470292	ESRRA	-	100321
chr5	137998468	137998488	REST	-	87161
chr5	138897986	138898002	ESRRA	-	35652
chr5	139069623	139069639	ESRRA	+	41331
chr5	139188337	139188357	REST	+	12942
chr5	139188338	139188356	REST	+	12942
chr5	139641428	139641444	ESRRA	-	41252
chr5	140420849	140420867	REST	+	10120
chr5	141114584	141114604	REST	-	52795
chr5	141114585	141114603	REST	-	52795
chr5	141123131	141123151	REST	-	61342
chr5	141123132	141123150	REST	-	61342
chr5	141133858	141133878	REST	-	72069
chr5	141133859	141133877	REST	-	72069
chr5	141229760	141229776	ESRRA	-	28175
chr5	142092796	142092809	ATF3	+	57489
chr5	142625628	142625644	ESRRA	-	158408
chr5	145945545	145945560	BCL6B	-	49877
chr5	148831888	148831897	TEL2	-	73055
chr5	149213989	149214005	ESRRA	+	104183
chr5	149865312	149865328	ESRRA	+	22353
chr5	150505926	150505942	ESRRA	-	31508
chr5	152655898	152655918	REST	+	214175
chr5	167646915	167646924	TEL2	+	72145
chr5	167955718	167955738	REST	+	42266
chr5	167955719	167955737	REST	+	42266
chr5	169578566	169578584	REST	+	45659
chr5	169705984	169706006	RFX3_1	-	18826
chr5	170060767	170060782	BCL6B	+	129727
chr5	172234301	172234310	TEL2	+	26917
chr5	172308998	172309007	TEL2	+	47780
chr5	173213973	173213982	TEL2	+	101353
chr5	173809814	173809830	ESRRA	+	337216
chr5	174749115	174749135	REST	-	122037
chr5	175123639	175123648	TEL2	+	38604
chr5	175123677	175123686	TEL2	+	38642
chr5	176103376	176103385	TEL2	+	28993
chr5	176103609	176103618	TEL2	+	29226
chr5	176264735	176264753	REST	+	27185
chr5	176264772	176264792	REST	+	27223
chr5	176264773	176264791	REST	+	27223
chr5	176264831	176264851	REST	+	27282
chr5	176264832	176264850	REST	+	27282
chr5	177008763	177008783	REST	+	10439
chr5	177008764	177008782	REST	+	10439
chr5	177804017	177804033	ESRRA	-	144223
chr5	178703975	178703991	ESRRA	-	68447
chr5	179297816	179297832	ESRRA	-	11985
chr5	180621790	180621812	RFX3_1	-	10375
chr6	3383830	3383846	ESRRA	-	72954
chr6	4211027	4211043	ESRRA	-	75205
chr6	6697365	6697381	ESRRA	+	108440
chr6	6928322	6928338	ESRRA	+	179755
chr6	7058833	7058842	TEL2	+	49248
chr6	11233238	11233260	RFX3_1	-	121179
chr6	11805992	11806008	ESRRA	-	26721
chr6	14039379	14039401	RFX3_1	+	78096
chr6	15267012	15267028	ESRRA	+	20815
chr6	15509943	15509959	ESRRA	-	153337
chr6	15915847	15915865	REST	+	213460
chr6	19805058	19805071	ATF3	+	32536
chr6	20000106	20000115	TEL2	+	162510
chr6	20445009	20445031	RFX3_1	+	40987
chr6	20811585	20811598	ATF3	+	276904
chr6	26336759	26336768	TEL2	+	31642
chr6	26521057	26521072	BCL6B	+	17507
chr6	26521077	26521092	BCL6B	+	17487
chr6	27156368	27156377	TEL2	+	41512
chr6	27470523	27470532	TEL2	-	29631
chr6	27487068	27487090	RFX3_1	-	46183
[truncated: 490 more rows]
