# Supplementary material for: Nucleosome organization in the vicinity of transcription factor binding sites in the human genome
Source: BMC Genomics. 2014 Jun 19;15(1):493. doi: 10.1186/1471-2164-15-493 (PMC4073502; doi:10.1186/1471-2164-15-493)
Supplement: Supplementary file 10 — Additional file 10: TF binding motifs in GM12878 and K562 cells. The list included 220 motifs in the GM12878 cell line and 260 motifs in the K562 cell line. Each of the binding sites for these motifs had a posterior probability greater than 0.999. (XLSX 18 KB) [file 12864_2013_6160_MOESM10_ESM.xlsx]

## Sheet: Sheet1
GM12878		K562
Motif	TF	Motif	TF
CN0001.1	LM1	CN0001.1	LM1
CN0002.1	LM2	CN0002.1	LM2
CN0003.1	LM3	CN0003.1	LM3
CN0004.1	LM4	CN0004.1	LM4
CN0007.1	LM7	CN0007.1	LM7
CN0009.1	LM9	CN0009.1	LM9
CN0010.1	LM10	CN0010.1	LM10
CN0023.1	LM23	CN0023.1	LM23
CN0039.1	LM39	CN0039.1	LM39
CN0047.1	LM47	CN0047.1	LM47
CN0084.1	LM84	CN0084.1	LM84
CN0099.1	LM99	CN0099.1	LM99
CN0100.1	LM100	CN0106.1	LM106
CN0106.1	LM106	CN0130.1	LM130
CN0130.1	LM130	CN0135.1	LM135
CN0135.1	LM135	CN0146.1	LM146
CN0146.1	LM146	CN0191.1	LM191
CN0191.1	LM191	CN0194.1	LM194
CN0194.1	LM194	M00001	MyoD
M00001	MyoD	M00002	E47
M00002	E47	M00005	AP-4
M00007	Elk-1	M00007	Elk-1
M00014	repressor	M00014	repressor
M00016	E74A	M00016	E74A
M00017	ATF	M00017	ATF
M00026	RSRFC4	M00026	RSRFC4
M00037	NF-E2	M00032	c-Ets-1(p54)
M00038	GCN4	M00035	v-Maf
M00039	CREB	M00036	v-Jun
M00041	ATF2:c-Jun	M00037	NF-E2
M00046	GCR1	M00038	GCN4
M00051	NF-kappaB	M00039	CREB
M00052	NF-kappaB	M00041	ATF2:c-Jun
M00053	c-Rel	M00045	E4BP4
M00054	NF-kappaB	M00046	GCR1
M00055	N-Myc	M00050	E2F
M00058	HEN1	M00058	HEN1
M00060	Sn	M00064	PHO4
M00064	PHO4	M00066	Tal-1alpha:E47
M00065	Tal-1beta:E47	M00069	YY1
M00066	Tal-1alpha:E47	M00070	Tal-1beta:ITF-2
M00068	HEN1	M00084	MZF1
M00069	YY1	M00085	ZID
M00070	Tal-1beta:ITF-2	M00108	NRF-2/GABP
M00084	MZF1	M00112	CF1
M00108	NRF-2/GABP	M00113	CREB
M00112	CF1	M00121	USF
M00113	CREB	M00134	HNF4
M00119	Max	M00135	Oct-1
M00121	USF	M00152	SRF
M00135	Oct-1	M00171	Adf-1
M00173	AP-1	M00172	AP-1
M00177	CREB	M00173	AP-1
M00178	CREB	M00177	CREB
M00179	ATF2	M00178	CREB
M00182	NA	M00179	ATF2
M00185	NF-Y	M00182	NA
M00186	SRF	M00185	NF-Y
M00187	USF	M00186	SRF
M00188	AP-1	M00187	USF
M00194	NF-kappaB	M00188	AP-1
M00199	AP-1	M00199	AP-1
M00208	NF-kappaB	M00209	NF-Y
M00209	NF-Y	M00215	SRF
M00236	Arnt	M00228	VBP
M00254	NA	M00236	Arnt
M00256	NRSF	M00243	Egr-1
M00258	ISGF-3	M00244	NGFI-C
M00262	Staf	M00254	NA
M00264	Staf	M00256	NRSF
M00277	Lmo2	M00260	HLF
M00279	MIF-1	M00262	Staf
M00280	RFX1	M00264	Staf
M00281	RFX1	M00277	Lmo2
M00287	NF-Y	M00279	MIF-1
M00303	CBF1	M00280	RFX1
M00309	NA	M00281	RFX1
M00323	NA	M00287	NF-Y
M00324	NA	M00303	CBF1
M00325	NRSE	M00309	NA
M00338	ATF	M00321	NA
M00341	GABP	M00323	NA
M00357	bZIP910	M00325	NRSE
M00366	EmBP-1	M00338	ATF
M00367	HBP-1a	M00341	GABP
M00368	CPRF-1	M00348	GATA-2
M00369	TAF-1	M00350	GATA-3
M00370	CPRF-3	M00357	bZIP910
M00375	TGA1b	M00366	EmBP-1
M00434	PIF3	M00367	HBP-1a
M00435	PIF3	M00368	CPRF-1
M00440	CG1	M00369	TAF-1
M00441	GBF	M00370	CPRF-3
M00442	ABF	M00375	TGA1b
M00490	Bach2	M00406	MEF-2
M00495	Bach1	M00411	HNF4alpha1
M00513	ATF3	M00425	E2F
M00514	ATF4	M00434	PIF3
M00517	AP-1	M00435	PIF3
M00531	NERF1a	M00440	CG1
M00539	Arnt	M00442	ABF
M00615	c-Myc:Max	M00490	Bach2
M00647	LXR	M00495	Bach1
M00650	MTF-1	M00513	ATF3
M00651	NF-muE1	M00514	ATF4
M00652	NRF-1	M00517	AP-1
M00665	Sp3	M00531	NERF1a
M00678	Tel-2	M00539	Arnt
M00687	alpha-CP1	M00615	c-Myc:Max
M00691	ATF1	M00626	RFX1
M00697	HBP-1b	M00647	LXR
M00721	CACCC-binding	M00650	MTF-1
M00771	Ets	M00651	NF-muE1
M00774	NF-kappaB	M00652	NRF-1
M00775	NF-Y	M00665	Sp3
M00793	YY1	M00678	Tel-2
M00796	USF	M00687	alpha-CP1
M00810	SRF	M00691	ATF1
M00916	CREB	M00721	CACCC-binding
M00922	SRF	M00733	SMAD4
M00923	Adf-1	M00738	E2F-4:DP-1
M00936	HBP-1a	M00740	Rb:E2F-1:DP-1
M00946	TGA1b	M00762	PPAR,
M00965	LXR,	M00763	PPAR
M00981	CREB,	M00764	HNF4
M00983	MAF	M00771	Ets
M00985	Stra13	M00775	NF-Y
M01007	SRF	M00788	EmBP-1b
M01028	NRSF	M00793	YY1
M01034	Ebox	M00796	USF
M01078	c-Ets-1	M00800	AP-2
M01154	c-Myc	M00807	Egr
M01186	STF1	M00810	SRF
M01187	STF1	M00915	AP-2
M01200	CTCF	M00916	CREB
M01208	FLI1	M00917	CREB
M01223	P50:P50	M00922	SRF
MA0018.1	CREB1	M00923	Adf-1
MA0018.2	CREB1	M00931	Sp1
MA0048.1	NHLH1	M00936	HBP-1a
MA0051.1	IRF2	M00946	TGA1b
MA0057.1	MZF1_5-13	M00965	LXR,
MA0058.1	MAX	M00969	AtMYB-15
MA0059.1	MYC::MAX	M00981	CREB,
MA0060.1	NFYA	M00983	MAF
MA0061.1	NF-kappaB	M00985	Stra13
MA0062.1	GABPA	M01007	SRF
MA0062.2	GABPA	M01028	NRSF
MA0083.1	SRF	M01034	Ebox
MA0101.1	REL	M01054	bHLH66
MA0104.2	Mycn	M01065	ABZ1
MA0105.1	NFKB1	M01078	c-Ets-1
MA0116.1	Zfp423	M01112	RBP-Jkappa
MA0128.1	EmBP-1	M01145	c-Myc
MA0138.1	REST	M01154	c-Myc
MA0138.2	REST	M01165	Elk-1
MA0139.1	CTCF	M01167	SAP-1a
MA0147.1	Myc	M01180	SPL14
MA0162.1	Egr1	M01186	STF1
MA0281.1	CBF1	M01187	STF1
MA0286.1	CST6	M01200	CTCF
MA0303.1	GCN4	M01208	FLI1
MA0310.1	HAC1	MA0018.1	CREB1
MA0316.1	HAP5	MA0018.2	CREB1
MA0409.1	TYE7	MA0024.1	E2F1
MA0456.1	opa	MA0035.2	Gata1
MF0003.1	REL	MA0048.1	NHLH1
PB0004.1	Atf1_1	MA0058.1	MAX
PB0007.1	Bhlhb2_1	MA0059.1	MYC::MAX
PB0020.1	Gabpa_1	MA0060.1	NFYA
PB0038.1	Jundm2_1	MA0062.1	GABPA
PB0043.1	Max_1	MA0062.2	GABPA
PB0054.1	Rfx3_1	MA0076.1	ELK4
PB0055.1	Rfx4_1	MA0077.1	SOX9
PB0056.1	Rfxdc2_1	MA0083.1	SRF
PB0101.1	Zic1_1	MA0104.2	Mycn
PB0142.1	Jundm2_2	MA0114.1	HNF4A
PF0001.1	RCGCANGCGY	MA0128.1	EmBP-1
PF0003.1	SCGGAAGY	MA0138.1	REST
PF0004.1	ACTAYRNNNCCCR	MA0138.2	REST
PF0008.1	TMTCGCGANR	MA0139.1	CTCF
PF0014.1	TGACGTCA	MA0140.1	Tal1::Gata1
PF0022.1	TGCGCANK	MA0147.1	Myc
PF0032.1	TGASTMAGC	MA0162.1	Egr1
PF0034.1	CYTAGCAAY	MA0281.1	CBF1
PF0037.1	GTTRYCATRR	MA0286.1	CST6
PF0043.1	GTTGNYNNRGNAAC	MA0303.1	GCN4
PF0045.1	CCANNAGRKGGC	MA0316.1	HAP5
PF0053.1	RYTGCNNRGNAAC	MA0350.1	TOD6
PF0059.1	WCTCNATGGY	MA0357.1	PHO4
PF0063.1	AAGWWRNYGGC	MA0369.1	RLM1
PF0066.1	RACTNNRTTTNC	MA0409.1	TYE7
PF0074.1	GGAMTNNNNNTCCY	MA0443.1	btd
PF0080.1	SNACANNNYSYAGA	MA0449.1	h
PF0082.1	CTGYNNCTYTAA	MA0456.1	opa
PF0086.1	GGGNNTTTCC	PB0004.1	Atf1_1
PF0087.1	RYTGCNWTGGNR	PB0010.1	Egr1_1
PF0088.1	GGCNKCCATNK	PB0011.1	Ehf_1
PF0089.1	GTTNYYNNGGTNA	PB0020.1	Gabpa_1
PF0096.1	YGCANTGCR	PB0038.1	Jundm2_1
PF0098.1	GTCNYYATGR	PB0043.1	Max_1
PF0104.1	CCAATNNSNNNGCG	PB0052.1	Plagl1_1
PF0105.1	ACTWSNACTNY	PB0054.1	Rfx3_1
PF0106.1	CCGNMNNTNACG	PB0055.1	Rfx4_1
PF0110.1	MCAATNNNNNGCG	PB0056.1	Rfxdc2_1
PF0112.1	KTGGYRSGAA	PB0076.1	Sp4_1
PF0113.1	AACYNNNNTTCCS	PB0078.1	Srf_1
PF0114.1	YTCCCRNNAGGY	PB0101.1	Zic1_1
PF0118.1	GGCNRNWCTTYS	PB0110.1	Bcl6b_2
PF0119.1	GGGNRMNNYCAT	PB0118.1	Esrra_2
PF0123.1	GGCNNMSMYNTTG	PB0142.1	Jundm2_2
PF0126.1	WYAAANNRNNNGCG	PB0202.1	Zfp410_2
PF0138.1	MYAATNNNNNNNGGC	PF0001.1	RCGCANGCGY
PF0143.1	CAGNWMCNNNGAC	PF0003.1	SCGGAAGY
PF0146.1	RRCCGTTA	PF0004.1	ACTAYRNNNCCCR
PF0148.1	GATGKMRGCG	PF0008.1	TMTCGCGANR
PF0156.1	YRCCAKNNGNCGC	PF0014.1	TGACGTCA
PF0171.1	CTCNANGTGNY	PF0022.1	TGCGCANK
POL004.1	CCAAT-box	PF0032.1	TGASTMAGC
POL011.1	XCPE1	PF0034.1	CYTAGCAAY
		PF0037.1	GTTRYCATRR
		PF0043.1	GTTGNYNNRGNAAC
		PF0045.1	CCANNAGRKGGC
		PF0048.1	GCGNNANTTCC
		PF0053.1	RYTGCNNRGNAAC
		PF0059.1	WCTCNATGGY
		PF0063.1	AAGWWRNYGGC
		PF0065.1	ARGGGTTAA
		PF0066.1	RACTNNRTTTNC
		PF0069.1	SGCGSSAAA
		PF0074.1	GGAMTNNNNNTCCY
		PF0080.1	SNACANNNYSYAGA
		PF0082.1	CTGYNNCTYTAA
		PF0087.1	RYTGCNWTGGNR
		PF0088.1	GGCNKCCATNK
		PF0089.1	GTTNYYNNGGTNA
		PF0096.1	YGCANTGCR
		PF0098.1	GTCNYYATGR
		PF0103.1	ACAWNRNSRCGG
		PF0104.1	CCAATNNSNNNGCG
		PF0105.1	ACTWSNACTNY
		PF0106.1	CCGNMNNTNACG
		PF0110.1	MCAATNNNNNGCG
		PF0112.1	KTGGYRSGAA
		PF0113.1	AACYNNNNTTCCS
		PF0119.1	GGGNRMNNYCAT
		PF0121.1	CCAWWNAAGG
		PF0123.1	GGCNNMSMYNTTG
		PF0126.1	WYAAANNRNNNGCG
		PF0138.1	MYAATNNNNNNNGGC
		PF0143.1	CAGNWMCNNNGAC
		PF0146.1	RRCCGTTA
		PF0148.1	GATGKMRGCG
		PF0156.1	YRCCAKNNGNCGC
		PF0165.1	CCAWNWWNNNGGC
		PF0171.1	CTCNANGTGNY
		PL0005.1	hlh-30
		PL0014.1	mxl-1::mdl-1
		POL004.1	CCAAT-box
		POL011.1	XCPE1
